# Supplementary material for: Liquid crystalline inverted lipid phases encapsulating siRNA enhance lipid nanoparticle mediated transfection
Source: Nat Commun. 2024 Feb 12;15:1303. doi: 10.1038/s41467-024-45666-5 (PMC10861598; doi:10.1038/s41467-024-45666-5)
Supplement: Supplementary file 4 — Source data [file 41467_2024_45666_MOESM4_ESM.xlsx]

## Sheet: Supp Tables
							LNP/LUV	RNA molecule	N/P ratio	Avg. size (nm) at 25 °C	PDI	z-potential (mV)	Avg. size (nm) at 37°C	PDI
	siRNA name	Sequence
	Patisiran®	Sense: 5‘ GUmAACmCmAAGAGUmAUmUmCmCmAUmTdTd 3’
		Antisense: 3’ TdTdCAUmUGGUmUmCUCAUmAAGGUmA 5’					10PE-LNP	Patisiran	1	115.233	0.089	-3.2	117.933	0.096
	siRNA-GFP	Sense: Phos-5’ACCCUGAAGUUCAUCUGCACCACCdGd 3’							6	125	0.102	-2.5	133	0.115
		Antisense: 3’CGGUGGUGCAGAUGAACUUCAGGGUCAd 5’							no RNA	119	0.095	-4.5	121	0.099
	negative control	Sense: 5’CGUUAAUCGCGUAUAAUACGCGRUAdTd 3’						siRNA-eGFP	1	105	0.078	-1.6	106	0.08
	siRNA	Antisense: 3’AUACGCGUAUUAUACGCGAUUAACGAC 5’					30PE-LNP	Patisiran	1	131.833	0.0956667	-2.4	139.3	0.0903333
									6	129	0.11	-2.9	138	0.125
	Um and Cm are ribonucleotides with a 2’-OMe functionalization on the ribose ring. Td, Gd and Ad are DNA ribonucleotides.								no RNA	145	0.185	-2.66	152	0.2
								siRNA-eGFP	1	134	0.106	-4.5	138	0.111
							49PE-LNP	Patisiran	1	144.1	0.0956667	-1.5	147.3	0.079
									6	149	0.111	-2.6	155	0.12
									no RNA	175	0.21	-2.1	189	0.23
								siRNA-eGFP	1	139	0.107	-2.9	144	0.115
							10PE-DS-LNP	Patisiran	1	141	0.0696667	-3.5	145	0.0813333
								siRNA-eGFP	1	150	0.09	-1.8	159	0.112
HeLa-CD63-eGFP							LUVs	N/A	N/A	161	0.102	-30.25	158	0.089
	10PE-LNP-NP1	30PE-LNP-NP1	49PE-LNP-NP1	10PE-DS-LNP-NP1
IC50 (nM)	57.2	15.28	8.976	39.72
95% CI (profile likelihood)
IC50 (nM)	52,88 to 62,36	14,50 to 16,09	8,297 to 9,684	37,08 to 42,60
							Sample	Structure	CryoEM value average (nm)	qmax value (Å)	Braggs peak	d-spacing SAXS hexagonal model (nm)	d-spacing SAXS cubic model (nm)
U2OS-UBE21-eGFP							49PE-LNP-noRNA	Inverse hexagonal spheres	7.50 – 8.15	0.0749	n[1,0]	8.39	11.86
	10PE-LNP-NP1	30PE-LNP-NP1	49PE-LNP-NP1	10PE-DS-LNP-NP1						0.127	n[1,1]	8.57	8.57
IC50 (nM)	32.99	22.75	9.971	55.74				Inverse hexagonal tubes	4.9	0.127	n[1,0]	4.95	6.99
95% CI (profile likelihood)							49PE-LNP-NP1	Polymorphic	Not determined	0.059	n[1,0]	10.65	15
IC50 (nM)	31,39 to 34,72	21,34 to 24,27	8,900 to 11,08	51,38 to 60,94						0.101	n[1,1]	10.78	10.78
								Inverse hexagonal tubes	6.3	0.101	n[1,0]	6.22	8.8
HeLa-CD63-eGFP
	- DiD + siGFP	+ DiD + siGFP
IC50 (nM)	11.73	8.154
95% CI (profile likelihood)
IC50 (nM)	11.03 to 12.45	7.700 to 8.585

## Sheet: Figure 1
Figure 1d: 10PE-LNP				Figure 1e: 30PE-LNP				Figure 1f: 49PE-LNP
Q-range	no RNA	NP = 6	NP = 1	Q-range	no RNA	NP = 6	NP = 1	Q-range	no RNA	NP = 6	NP = 1
q (Å-1)	Intensity (cm-1)	Intensity (cm-1)	Intensity (cm-1)	q (Å-1)	Intensity (cm-1)	Intensity (cm-1)	Intensity (cm-1)	q (Å-1)	Intensity (cm-1)	Intensity (cm-1)	Intensity (cm-1)
0.0129	0.035866	0.026766	0.053666	0.0129	0.05009	0.03779	0.08879	0.0129	0.022425	0.050125	0.056825
0.0146	0.022066	0.018066	0.038666	0.0146	0.03689	0.02839	0.07149	0.0146	0.014425	0.032325	0.038425
0.0164	0.013166	0.011566	0.027166	0.0164	0.02779	0.02379	0.05999	0.0164	0.008505	0.020625	0.025025
0.0181	0.007846	0.007576	0.019566	0.0181	0.02049	0.01859	0.04879	0.0181	0.005475	0.013425	0.017825
0.0198	0.005166	0.005556	0.014166	0.0198	0.01689	0.01449	0.04309	0.0198	0.003865	0.009755	0.013525
0.0215	0.003276	0.004116	0.010206	0.0215	0.01349	0.01269	0.03859	0.0215	0.003205	0.007495	0.011425
0.0233	0.002786	0.002936	0.008036	0.0233	0.01169	0.01129	0.03419	0.0233	0.002125	0.005795	0.009895
0.025	0.002206	0.002046	0.005876	0.025	0.00935	0.00936	0.03189	0.025	0.001725	0.004605	0.008585
0.0267	0.001646	0.001846	0.005126	0.0267	0.00833	0.00829	0.02849	0.0267	0.001545	0.004175	0.008525
0.0284	0.001486	0.001626	0.004356	0.0284	0.00685	0.00776	0.02779	0.0284	0.001383	0.003915	0.008275
0.0301	0.001167	0.001426	0.003656	0.0301	0.00615	0.00708	0.02679	0.0301	0.001247	0.003485	0.007695
0.0319	0.001128	0.00131	0.003406	0.0319	0.00502	0.00629	0.02559	0.0319	0.000941	0.003375	0.007595
0.0336	0.000976	0.001177	0.002966	0.0336	0.00455	0.00644	0.02509	0.0336	0.00117	0.003285	0.007775
0.0353	0.000698	0.001069	0.002566	0.0353	0.00399	0.00605	0.02409	0.0353	0.000835	0.003085	0.007395
0.037	0.000787	0.00103	0.002536	0.037	0.00385	0.00564	0.02339	0.037	0.000856	0.003015	0.007535
0.0388	0.000895	0.000867	0.002246	0.0388	0.00343	0.00601	0.02279	0.0388	0.000913	0.002825	0.007605
0.0405	0.000662	0.000585	0.001876	0.0405	0.0032	0.00633	0.02289	0.0405	0.000692	0.002705	0.007995
0.0422	0.000649	0.000679	0.001836	0.0422	0.00297	0.00552	0.02229	0.0422	0.000903	0.002705	0.008045
0.0439	0.00067	0.000626	0.001746	0.0439	0.00294	0.00577	0.02249	0.0439	0.000801	0.002765	0.008405
0.0457	0.000663	0.000756	0.001716	0.0457	0.00241	0.0058	0.02209	0.0457	0.000939	0.002835	0.008625
0.0474	0.000536	0.00064	0.001636	0.0474	0.00294	0.00592	0.02179	0.0474	0.000807	0.002845	0.008965
0.0491	0.000585	0.000626	0.001776	0.0491	0.00239	0.00576	0.02099	0.0491	0.001084	0.002965	0.009365
0.0508	0.000632	0.000611	0.001676	0.0508	0.00253	0.00582	0.02129	0.0508	0.001193	0.003005	0.009875
0.0525	0.000444	0.000608	0.001576	0.0525	0.00268	0.0059	0.02159	0.0525	0.001208	0.003065	0.010175
0.0543	0.000609	0.000555	0.001706	0.0543	0.00248	0.00635	0.02109	0.0543	0.001448	0.003375	0.010825
0.056	0.000649	0.000745	0.001736	0.056	0.00252	0.00676	0.02089	0.056	0.001685	0.003515	0.011425
0.0577	0.000607	0.00066	0.001786	0.0577	0.00284	0.00687	0.02089	0.0577	0.001965	0.003605	0.011725
0.0594	0.000598	0.000739	0.001776	0.0594	0.00256	0.00729	0.02079	0.0594	0.002215	0.003885	0.012025
0.0612	0.000621	0.000613	0.001826	0.0612	0.00283	0.00756	0.02099	0.0612	0.002495	0.003765	0.011725
0.0629	0.000585	0.000619	0.001816	0.0629	0.00318	0.00824	0.02089	0.0629	0.002735	0.003725	0.011225
0.0646	0.000565	0.000638	0.001796	0.0646	0.00298	0.00865	0.02049	0.0646	0.003075	0.003715	0.010525
0.0663	0.000537	0.000694	0.001746	0.0663	0.00289	0.00873	0.02059	0.0663	0.003305	0.003615	0.009305
0.068	0.000786	0.000739	0.001866	0.068	0.0038	0.00965	0.02049	0.068	0.003835	0.003955	0.008025
0.0698	0.000648	0.000742	0.001736	0.0698	0.00383	0.00993	0.02029	0.0698	0.004355	0.003605	0.006705
0.0715	0.000688	0.000666	0.001766	0.0715	0.00429	0.01107	0.02019	0.0715	0.004985	0.003775	0.005765
0.0732	0.000637	0.000791	0.001766	0.0732	0.00452	0.01159	0.02029	0.0732	0.005615	0.003855	0.004835
0.0749	0.000781	0.000753	0.001806	0.0749	0.00477	0.01189	0.01989	0.0749	0.005955	0.003875	0.004235
0.0767	0.000624	0.000674	0.001446	0.0767	0.00519	0.01229	0.01949	0.0767	0.005415	0.003405	0.003665
0.0784	0.000833	0.000996	0.001766	0.0784	0.00598	0.01309	0.01949	0.0784	0.004835	0.003175	0.003455
0.0801	0.000694	0.000781	0.001546	0.0801	0.00595	0.01349	0.01869	0.0801	0.003885	0.002735	0.003155
0.0818	0.000754	0.00088	0.001486	0.0818	0.0062	0.01419	0.01809	0.0818	0.003055	0.002325	0.003015
0.0836	0.000676	0.000849	0.001516	0.0836	0.0062	0.01389	0.01669	0.0836	0.002285	0.001895	0.002685
0.0853	0.0008	0.00094	0.001686	0.0853	0.00671	0.01469	0.01629	0.0853	0.001945	0.001785	0.002815
0.087	0.000945	0.001029	0.001876	0.087	0.00678	0.01539	0.01519	0.087	0.001775	0.001645	0.002715
0.0887	0.000827	0.001021	0.001996	0.0887	0.00659	0.01539	0.01369	0.0887	0.001338	0.001525	0.002575
0.0904	0.000931	0.001109	0.002216	0.0904	0.00697	0.01649	0.01309	0.0904	0.001158	0.001362	0.002595
0.0922	0.000963	0.001142	0.002666	0.0922	0.00647	0.01729	0.01209	0.0922	0.000964	0.001409	0.002455
0.0939	0.001111	0.001295	0.003256	0.0939	0.00703	0.01839	0.01119	0.0939	0.000874	0.001267	0.002545
0.0956	0.001163	0.001546	0.004076	0.0956	0.0069	0.01859	0.01058	0.0956	0.000973	0.001351	0.002565
0.0973	0.001376	0.001636	0.005316	0.0973	0.00703	0.01819	0.00948	0.0973	0.000856	0.001313	0.002535
0.0991	0.001506	0.001856	0.006716	0.0991	0.00758	0.01779	0.00927	0.0991	0.000862	0.001301	0.002635
0.101	0.001606	0.001956	0.008236	0.101	0.00755	0.01689	0.00851	0.101	0.000907	0.001318	0.002855
0.103	0.001566	0.002026	0.008896	0.103	0.00781	0.01499	0.00824	0.103	0.000955	0.00119	0.002695
0.104	0.001556	0.001966	0.008606	0.104	0.00728	0.01289	0.00759	0.104	0.000917	0.00111	0.002575
0.106	0.001616	0.001916	0.007396	0.106	0.00743	0.01119	0.00761	0.106	0.000937	0.001161	0.002435
0.108	0.001496	0.001706	0.005846	0.108	0.00705	0.00954	0.00674	0.108	0.001001	0.001125	0.002465
0.109	0.001295	0.001406	0.004466	0.109	0.00678	0.00846	0.00699	0.109	0.000951	0.001136	0.002225
0.111	0.001123	0.001269	0.003316	0.111	0.00596	0.00708	0.00621	0.111	0.000992	0.001209	0.002265
0.113	0.000952	0.001069	0.002626	0.113	0.00555	0.00632	0.00598	0.113	0.001057	0.001162	0.002155
0.115	0.000926	0.000979	0.002136	0.115	0.0049	0.006	0.00611	0.115	0.001089	0.001086	0.002165
0.116	0.000755	0.00078	0.001696	0.116	0.00435	0.0052	0.00575	0.116	0.001016	0.001038	0.001955
0.118	0.000686	0.00077	0.001536	0.118	0.00369	0.00463	0.00568	0.118	0.001149	0.001062	0.002005
0.12	0.000637	0.000691	0.001406	0.12	0.0035	0.00441	0.00561	0.12	0.001245	0.00114	0.001965
0.121	0.000602	0.000607	0.001268	0.121	0.00321	0.0043	0.00557	0.121	0.001144	0.001077	0.001965
0.123	0.000538	0.000541	0.001119	0.123	0.00281	0.004	0.00533	0.123	0.001139	0.00113	0.001795
0.125	0.000515	0.000447	0.001135	0.125	0.00269	0.00389	0.00522	0.125	0.001198	0.00112	0.001725
0.127	0.0005	0.000453	0.001092	0.127	0.00242	0.00351	0.00509	0.127	0.001322	0.001084	0.001655
0.128	0.000429	0.000393	0.001019	0.128	0.00219	0.00339	0.00497	0.128	0.001233	0.000944	0.001585
0.13	0.000432	0.000384	0.000927	0.13	0.00212	0.00322	0.00514	0.13	0.001266	0.001069	0.001565
0.132	0.000427	0.000411	0.000964	0.132	0.00214	0.00339	0.0048	0.132	0.001248	0.000995	0.001514
0.134	0.00043	0.00041	0.00092	0.134	0.002043	0.00359	0.00504	0.134	0.00125	0.000983	0.001376
0.135	0.00035	0.000316	0.000754	0.135	0.00215	0.00344	0.0048	0.135	0.001176	0.000927	0.001435
0.137	0.000401	0.000399	0.000825	0.137	0.0022	0.00337	0.00483	0.137	0.001185	0.001005	0.001335
0.139	0.000414	0.000337	0.000805	0.139	0.00246	0.0034	0.00508	0.139	0.001234	0.000969	0.001342
0.14	0.000276	0.0003	0.000759	0.14	0.002063	0.00332	0.00498	0.14	0.001149	0.000891	0.001266
0.142	0.000318	0.000307	0.000722	0.142	0.00218	0.00353	0.00508	0.142	0.001227	0.000902	0.001219
0.144	0.000301	0.000267	0.000697	0.144	0.00225	0.0033	0.00515	0.144	0.001129	0.000902	0.001175
0.146	0.000487	0.000416	0.0008	0.146	0.002044	0.0032	0.00491	0.146	0.001262	0.000946	0.001295
0.147	0.000281	0.000293	0.000677	0.147	0.0022	0.00342	0.00473	0.147	0.001076	0.000819	0.001136
0.149	0.000431	0.000386	0.000807	0.149	0.00229	0.00343	0.00467	0.149	0.001095	0.000893	0.001237
0.151	0.000399	0.000313	0.000825	0.151	0.00226	0.00353	0.00459	0.151	0.001033	0.000863	0.001215
0.152	0.000389	0.000304	0.000704	0.152	0.00235	0.00347	0.00443	0.152	0.000904	0.000829	0.00114
0.154	0.000348	0.000298	0.000667	0.154	0.00232	0.00337	0.00444	0.154	0.000865	0.000775	0.001095
0.156	0.000419	0.000353	0.000749	0.156	0.00237	0.00348	0.00417	0.156	0.00089	0.000833	0.001148
0.158	0.000394	0.000321	0.000698	0.158	0.00233	0.00354	0.00401	0.158	0.000823	0.000772	0.001085
0.159	0.000372	0.000336	0.000662	0.159	0.00238	0.00359	0.00409	0.159	0.000713	0.000755	0.001024
0.161	0.000401	0.000309	0.000689	0.161	0.00225	0.00352	0.00388	0.161	0.000729	0.000696	0.001031
0.163	0.00034	0.000305	0.000617	0.163	0.00225	0.00348	0.00395	0.163	0.000656	0.000658	0.001008
0.165	0.000393	0.000355	0.00067	0.165	0.00231	0.00365	0.00384	0.165	0.000666	0.000702	0.000992
0.166	0.000434	0.000336	0.000701	0.166	0.00227	0.00343	0.00371	0.166	0.000686	0.000666	0.001014
0.168	0.000453	0.000374	0.000665	0.168	0.00242	0.00375	0.00371	0.168	0.000686	0.000687	0.001025
0.17	0.000402	0.000327	0.000663	0.17	0.00233	0.00373	0.00364	0.17	0.000608	0.000684	0.00102
0.171	0.000372	0.000307	0.000616	0.171	0.00233	0.00362	0.00341	0.171	0.000665	0.000634	0.000954
0.173	0.000411	0.000355	0.000648	0.173	0.0024	0.00355	0.00338	0.173	0.000714	0.000756	0.001039
0.175	0.000372	0.000285	0.000635	0.175	0.00252	0.00359	0.00341	0.175	0.000634	0.000607	0.000904
0.177	0.000343	0.000333	0.000635	0.177	0.00251	0.00359	0.00328	0.177	0.000651	0.000697	0.000938
0.178	0.000407	0.000369	0.000677	0.178	0.00259	0.0038	0.00346	0.178	0.000646	0.000678	0.001
0.18	0.000447	0.000348	0.000618	0.18	0.00255	0.00357	0.00335	0.18	0.00063	0.000661	0.000962
0.182	0.000426	0.000372	0.000678	0.182	0.00239	0.00337	0.0031	0.182	0.000672	0.000705	0.000977
0.183	0.000362	0.000353	0.000685	0.183	0.00251	0.00355	0.00316	0.183	0.000614	0.000664	0.000957
0.185	0.000366	0.000281	0.000554	0.185	0.0025	0.00354	0.00309	0.185	0.000547	0.000619	0.000903
0.187	0.000412	0.000326	0.000635	0.187	0.00253	0.00336	0.00295	0.187	0.000599	0.000661	0.000965
0.189	0.000411	0.000287	0.000607	0.189	0.00252	0.00346	0.00278	0.189	0.000586	0.00064	0.000913
0.19	0.000344	0.000326	0.000544	0.19	0.00236	0.00349	0.00298	0.19	0.00059	0.000584	0.000865
0.192	0.00038	0.00034	0.000655	0.192	0.00231	0.00327	0.00267	0.192	0.000623	0.00068	0.000928
0.194	0.000363	0.000363	0.000656	0.194	0.00242	0.00339	0.00288	0.194	0.00056	0.000618	0.000935
0.196	0.0004	0.000377	0.000691	0.196	0.00241	0.00332	0.00282	0.196	0.000652	0.000688	0.000879
0.197	0.000337	0.000299	0.000646	0.197	0.00227	0.00318	0.00264	0.197	0.000552	0.000651	0.000918
0.199	0.0004	0.000293	0.000661	0.199	0.00213	0.00315	0.0026	0.199	0.000608	0.000592	0.000856
0.201	0.000386	0.000274	0.000623	0.201	0.00231	0.00303	0.00277	0.201	0.000516	0.000579	0.000878
0.202	0.000328	0.000323	0.000649	0.202	0.002044	0.00284	0.00249	0.202	0.000499	0.00064	0.000862
0.204	0.000391	0.000374	0.000742	0.204	0.00222	0.00283	0.00265	0.204	0.000588	0.000676	0.000962
0.206	0.000342	0.000334	0.000683	0.206	0.00217	0.00289	0.00254	0.206	0.000539	0.0006	0.000907
0.208	0.000347	0.000294	0.000665	0.208	0.00216	0.00271	0.00251	0.208	0.000544	0.000558	0.000854
0.209	0.000351	0.000337	0.000617	0.209	0.002028	0.00243	0.0024	0.209	0.000504	0.000559	0.000864
0.211	0.000352	0.000334	0.000667	0.211	0.00222	0.00248	0.0024	0.211	0.000548	0.000596	0.000851
0.213	0.000342	0.000295	0.000627	0.213	0.001984	0.00246	0.00241	0.213	0.000488	0.000663	0.000766
0.215	0.000378	0.000307	0.000656	0.215	0.001966	0.00248	0.00255	0.215	0.00055	0.000629	0.000881
0.216	0.000372	0.000322	0.000627	0.216	0.001952	0.002044	0.00238	0.216	0.000546	0.000657	0.000902
0.218	0.000299	0.000282	0.000628	0.218	0.001817	0.00233	0.0024	0.218	0.00053	0.000601	0.000864
0.22	0.00034	0.000357	0.000639	0.22	0.001889	0.00211	0.0024	0.22	0.000533	0.000573	0.00089
0.221	0.000231	0.000268	0.000582	0.221	0.00179	0.00214	0.00229	0.221	0.000474	0.000566	0.000835
0.223	0.000255	0.000249	0.000581	0.223	0.001816	0.00213	0.00236	0.223	0.000446	0.000527	0.000826
0.225	0.000279	0.000281	0.000622	0.225	0.001753	0.00213	0.00231	0.225	0.000478	0.000525	0.000798
0.227	0.000279	0.000278	0.000623	0.227	0.001872	0.002073	0.00226	0.227	0.000501	0.000561	0.000794
0.228	0.000261	0.000239	0.000592	0.228	0.001737	0.002039	0.00242	0.228	0.000428	0.000529	0.000782
0.23	0.000301	0.000305	0.000611	0.23	0.001507	0.001817	0.001923	0.23	0.000459	0.000537	0.000832
0.232	0.000293	0.000268	0.000629	0.232	0.001545	0.001999	0.00222	0.232	0.000467	0.000571	0.000761
0.233	0.000264	0.000257	0.000583	0.233	0.001507	0.001836	0.001982	0.233	0.000434	0.000514	0.000817
0.235	0.000289	0.000359	0.000604	0.235	0.001639	0.002069	0.0023	0.235	0.000497	0.000552	0.000822
0.237	0.000278	0.000274	0.000594	0.237	0.001577	0.001974	0.0022	0.237	0.000426	0.000559	0.000805
0.239	0.0003	0.000283	0.000528	0.239	0.001278	0.001723	0.00195	0.239	0.000427	0.000492	0.000745
0.24	0.000214	0.000198	0.000559	0.24	0.001543	0.001993	0.00235	0.24	0.000381	0.000429	0.000716
0.242	0.000259	0.000262	0.000582	0.242	0.001431	0.001781	0.002001	0.242	0.000427	0.000544	0.000806
0.244	0.000279	0.000281	0.000605	0.244	0.001324	0.001976	0.00209	0.244	0.000446	0.000517	0.000886
0.246	0.000229	0.000296	0.000556	0.246	0.001372	0.001795	0.002075	0.246	0.000437	0.000515	0.000748
0.247	0.000219	0.000247	0.000551	0.247	0.00142	0.001984	0.002056	0.247	0.000397	0.000463	0.000779
0.249	0.000287	0.000274	0.000593	0.249	0.001441	0.00197	0.002018	0.249	0.000439	0.000514	0.000811
0.251	0.000281	0.000275	0.000578	0.251	0.001334	0.001885	0.001993	0.251	0.0004	0.000503	0.00074
0.252	0.000258	0.000236	0.000599	0.252	0.00143	0.001892	0.00213	0.252	0.00046	0.00053	0.000757
0.254	0.000253	0.000268	0.000632	0.254	0.001429	0.00195	0.002051	0.254	0.000409	0.00052	0.000776
0.256	0.000247	0.000313	0.000573	0.256	0.001276	0.001845	0.002049	0.256	0.000428	0.000517	0.000781
0.258	0.000248	0.000298	0.000598	0.258	0.001298	0.001982	0.001931	0.258	0.000349	0.00051	0.000757
0.259	0.000301	0.000333	0.000614	0.259	0.00135	0.001897	0.001972	0.259	0.000473	0.000529	0.000767
0.261	0.000239	0.000252	0.000569	0.261	0.001207	0.001782	0.001826	0.261	0.00035	0.000487	0.000666
0.263	0.000198	0.000217	0.000536	0.263	0.001145	0.001759	0.001914	0.263	0.000365	0.000456	0.000688
0.264	0.000217	0.000262	0.000527	0.264	0.001286	0.001783	0.00192	0.264	0.000374	0.000465	0.000676
0.266	0.00027	0.000252	0.000566	0.266	0.001397	0.001842	0.002083	0.266	0.000389	0.000484	0.000783
0.268	0.000262	0.000263	0.000567	0.268	0.001357	0.002042	0.002058	0.268	0.00044	0.000502	0.000785
0.27	0.000253	0.000293	0.000594	0.27	0.001375	0.001962	0.001948	0.27	0.00044	0.000525	0.000788
0.271	0.000285	0.000309	0.000544	0.271	0.001447	0.0019	0.00192	0.271	0.000459	0.000525	0.000796
0.273	0.000263	0.000287	0.00055	0.273	0.001225	0.001805	0.001953	0.273	0.000477	0.000529	0.000731
0.275	0.000279	0.000232	0.000576	0.275	0.001178	0.00182	0.001923	0.275	0.000465	0.000496	0.000754
0.277	0.000418	0.000273	0.000567	0.277	0.001358	0.001932	0.00197	0.277	0.000428	0.000535	0.000725
0.278	0.000232	0.000285	0.000559	0.278	0.001388	0.001982	0.002024	0.278	0.000417	0.000458	0.000708
0.28	0.000225	0.000237	0.000585	0.28	0.001227	0.001696	0.001834	0.28	0.000391	0.000471	0.000706
0.282	0.000196	0.000214	0.000542	0.282	0.001019	0.001624	0.001875	0.282	0.000385	0.000465	0.000669
0.283	0.000244	0.000265	0.000566	0.283	0.001204	0.001685	0.00194	0.283	0.000427	0.00042	0.000717
0.285	0.000242	0.000236	0.000542	0.285	0.001192	0.001753	0.001886	0.285	0.00038	0.000498	0.000712
0.287	0.000297	0.000308	0.000616	0.287	0.001102	0.001693	0.001894	0.287	0.000463	0.000487	0.000776
0.289	0.000204	0.000265	0.000508	0.289	0.001182	0.001644	0.001873	0.289	0.00036	0.000455	0.000699
0.29	0.000257	0.000239	0.000548	0.29	0.001065	0.001753	0.001945	0.29	0.000426	0.00046	0.000687
0.292	0.000258	0.000312	0.000612	0.292	0.001128	0.001716	0.001871	0.292	0.000447	0.000564	0.000732
0.294	0.000288	0.000291	0.000554	0.294	0.000953	0.001592	0.001828	0.294	0.000403	0.000531	0.000729
0.295	0.000222	0.000229	0.000586	0.295	0.001191	0.001671	0.001876	0.295	0.000387	0.000469	0.000673
0.297	0.000221	0.000223	0.000524	0.297	0.001133	0.0017	0.002017	0.297	0.000402	0.000426	0.000678
0.299	0.00024	0.000262	0.000571	0.299	0.001146	0.001625	0.001791	0.299	0.000415	0.000465	0.00072
0.301	0.000269	0.000229	0.00056	0.301	0.001192	0.001612	0.001947	0.301	0.000359	0.000492	0.000719
0.302	0.00032	0.000253	0.000562	0.302	0.001202	0.001703	0.001892	0.302	0.000404	0.000477	0.000748
0.304	0.000253	0.000278	0.000599	0.304	0.00115	0.00176	0.001985	0.304	0.000394	0.000528	0.000685
0.306	0.000217	0.000251	0.000558	0.306	0.001046	0.001602	0.001817	0.306	0.000374	0.00047	0.000684
0.308	0.000257	0.000301	0.000565	0.308	0.001099	0.001573	0.001884	0.308	0.000389	0.000482	0.000707
0.309	0.000234	0.000235	0.000553	0.309	0.00121	0.001681	0.001895	0.309	0.000391	0.000489	0.000655
0.311	0.000261	0.000268	0.000546	0.311	0.001192	0.001634	0.001986	0.311	0.000371	0.000468	0.000675
0.313	0.000252	0.000255	0.000563	0.313	0.001043	0.001581	0.001822	0.313	0.000386	0.000482	0.000705
0.314	0.000234	0.000225	0.000531	0.314	0.001109	0.001574	0.001833	0.314	0.00037	0.000465	0.000637
0.316	0.000238	0.000273	0.000559	0.316	0.001075	0.001574	0.001701	0.316	0.000341	0.000459	0.000676
0.318	0.000307	0.000283	0.000589	0.318	0.001097	0.001479	0.001843	0.318	0.00043	0.000569	0.000679
0.32	0.000258	0.000319	0.000579	0.32	0.001016	0.001468	0.001763	0.32	0.000508	0.000542	0.000724
0.321	0.000242	0.00027	0.00056	0.321	0.001079	0.001486	0.001773	0.321	0.000436	0.000493	0.000634
0.323	0.000272	0.000267	0.000593	0.323	0.001084	0.001485	0.00182	0.323	0.000422	0.000472	0.000704
0.325	0.000251	0.000247	0.000568	0.325	0.00111	0.001513	0.001903	0.325	0.000389	0.000473	0.00065
0.326	0.000227	0.000239	0.000548	0.326	0.001052	0.001527	0.001793	0.326	0.000396	0.000481	0.00067
0.328	0.000236	0.000266	0.000515	0.328	0.001174	0.001456	0.001883	0.328	0.000356	0.000453	0.000645
0.33	0.000257	0.00026	0.000512	0.33	0.000946	0.00146	0.001844	0.33	0.000393	0.000478	0.000677
0.332	0.000248	0.000243	0.000554	0.332	0.001079	0.00146	0.001896	0.332	0.000393	0.000502	0.000645
0.333	0.00024	0.000258	0.000532	0.333	0.001042	0.001479	0.001813	0.333	0.000383	0.000481	0.000684
0.335	0.000237	0.000251	0.000535	0.335	0.001051	0.001452	0.001817	0.335	0.000351	0.000484	0.000719
0.337	0.000285	0.000282	0.000536	0.337	0.000894	0.001362	0.001848	0.337	0.000397	0.000523	0.000676
0.339	0.000245	0.000249	0.000574	0.339	0.000881	0.00137	0.001664	0.339	0.000407	0.000481	0.000705
0.34	0.000222	0.000269	0.000523	0.34	0.000971	0.001406	0.001732	0.34	0.000326	0.000464	0.000643
0.342	0.000226	0.000275	0.000548	0.342	0.000982	0.001397	0.001845	0.342	0.000375	0.000438	0.000668
0.344	0.000261	0.000262	0.00057	0.344	0.000951	0.001352	0.001758	0.344	0.000413	0.000483	0.000705
0.345	0.000245	0.000255	0.000563	0.345	0.001047	0.001405	0.001808	0.345	0.000389	0.000506	0.000705
0.347	0.000276	0.000329	0.000593	0.347	0.000988	0.001359	0.001746	0.347	0.000417	0.000483	0.00067
0.349	0.000249	0.000247	0.000529	0.349	0.000936	0.001314	0.001732	0.349	0.000389	0.000519	0.000699
0.351	0.000203	0.000244	0.000534	0.351	0.000906	0.001304	0.001665	0.351	0.000373	0.000483	0.000676
0.352	0.000267	0.000274	0.000585	0.352	0.000838	0.00133	0.001679	0.352	0.000432	0.000497	0.000682
0.354	0.000256	0.00026	0.000572	0.354	0.001101	0.001396	0.001772	0.354	0.000399	0.000503	0.000652
0.356	0.000258	0.000249	0.00055	0.356	0.000863	0.001264	0.001651	0.356	0.000373	0.000477	0.000664
0.358	0.000281	0.000233	0.000564	0.358	0.000933	0.001295	0.001675	0.358	0.000409	0.000506	0.00068
0.359	0.000261	0.000247	0.000553	0.359	0.000981	0.00126	0.001678	0.359	0.000352	0.000506	0.000679
0.361	0.000233	0.0003	0.000573	0.361	0.000978	0.001371	0.00175	0.361	0.000406	0.000503	0.000702
0.363	0.00024	0.000275	0.00056	0.363	0.00096	0.001309	0.001738	0.363	0.000377	0.000493	0.000684
0.364	0.000183	0.000221	0.000507	0.364	0.000919	0.001375	0.001695	0.364	0.000328	0.000456	0.000638
0.366	0.000238	0.000261	0.00054	0.366	0.000855	0.001491	0.001851	0.366	0.000346	0.000491	0.000709
0.368	0.000289	0.000269	0.000531	0.368	0.000963	0.001323	0.001571	0.368	0.000366	0.000495	0.000663
0.37	0.000225	0.000228	0.000531	0.37	0.000847	0.001234	0.001679	0.37	0.00034	0.000459	0.000662
0.371	0.000224	0.000277	0.000576	0.371	0.000798	0.001271	0.001622	0.371	0.000386	0.000485	0.000662
0.373	0.000237	0.000297	0.000573	0.373	0.000862	0.001288	0.001683	0.373	0.000387	0.00048	0.000709
0.375	0.000251	0.000244	0.000578	0.375	0.000902	0.001263	0.001723	0.375	0.00038	0.000479	0.000663
0.376	0.000221	0.000299	0.000616	0.376	0.000807	0.001216	0.001591	0.376	0.000384	0.0005	0.000691
0.378	0.000243	0.000271	0.000519	0.378	0.000893	0.001271	0.001594	0.378	0.000375	0.000482	0.000641
0.38	0.0002	0.000269	0.000538	0.38	0.000895	0.00137	0.001686	0.38	0.000385	0.000498	0.000628
0.382	0.000235	0.00024	0.000511	0.382	0.000918	0.001251	0.001693	0.382	0.000371	0.000517	0.000643
0.383	0.00025	0.000266	0.000539	0.383	0.000807	0.001296	0.001691	0.383	0.000359	0.000469	0.000684
0.385	0.000205	0.000241	0.000539	0.385	0.000981	0.001205	0.001659	0.385	0.000367	0.000452	0.000658
0.387	0.000184	0.000235	0.000516	0.387	0.000808	0.001186	0.001443	0.387	0.000331	0.000449	0.000637
0.389	0.00021	0.000248	0.000544	0.389	0.000919	0.001263	0.001624	0.389	0.000382	0.000444	0.000673
0.39	0.000225	0.000274	0.000487	0.39	0.000941	0.001152	0.001573	0.39	0.000382	0.000485	0.000639
0.392	0.000238	0.000244	0.00053	0.392	0.000975	0.001151	0.001628	0.392	0.000352	0.000497	0.000695
0.394	0.000272	0.000256	0.000523	0.394	0.000809	0.001201	0.001627	0.394	0.000382	0.000538	0.000662
0.395	0.000238	0.00031	0.000575	0.395	0.00082	0.001171	0.001517	0.395	0.000454	0.000504	0.000674
0.397	0.000274	0.00029	0.000559	0.397	0.000773	0.001156	0.001461	0.397	0.000395	0.000495	0.000664
0.399	0.000247	0.000268	0.00052	0.399	0.000967	0.001182	0.001703	0.399	0.000425	0.000463	0.000656
0.401	0.000251	0.000274	0.000565	0.401	0.000824	0.001219	0.001641	0.401	0.000404	0.000493	0.000693
0.402	0.000253	0.000252	0.000569	0.402	0.000865	0.001159	0.001546	0.402	0.000405	0.000475	0.000693
0.404	0.000228	0.000251	0.000521	0.404	0.000818	0.0012	0.001536	0.404	0.000358	0.000476	0.00064
0.406	0.000196	0.000247	0.000503	0.406	0.000945	0.00128	0.00165	0.406	0.000371	0.000505	0.000652
0.407	0.000196	0.000288	0.000542	0.407	0.000869	0.001296	0.001667	0.407	0.00038	0.000477	0.000645
0.409	0.000213	0.000285	0.000526	0.409	0.000871	0.00108	0.001523	0.409	0.000352	0.000495	0.000656
0.411	0.000276	0.000276	0.000531	0.411	0.000869	0.001188	0.001545	0.411	0.000377	0.000472	0.000667
0.413	0.000209	0.000237	0.000546	0.413	0.000888	0.001361	0.001654	0.413	0.000363	0.000443	0.000665
0.414	0.000202	0.000219	0.000498	0.414	0.000957	0.001366	0.001679	0.414	0.000362	0.000438	0.000636
0.416	0.000236	0.000232	0.00051	0.416	0.000842	0.001322	0.001606	0.416	0.000319	0.000441	0.000675
0.418	0.000255	0.000255	0.000546	0.418	0.00103	0.001215	0.001637	0.418	0.0004	0.000444	0.000666
0.42	0.000237	0.000299	0.000528	0.42	0.000827	0.00129	0.001653	0.42	0.000408	0.000498	0.000689
0.421	0.000235	0.000274	0.000529	0.421	0.000929	0.001203	0.001504	0.421	0.000348	0.00049	0.000596
0.423	0.000243	0.000279	0.000516	0.423	0.000833	0.001137	0.001517	0.423	0.00041	0.000492	0.000658
0.425	0.000278	0.00027	0.000506	0.425	0.000899	0.001282	0.001625	0.425	0.000389	0.000451	0.000662
0.426	0.000238	0.000254	0.000519	0.426	0.000874	0.001298	0.001747	0.426	0.00037	0.000458	0.000694
0.428	0.000258	0.000276	0.000572	0.428	0.000931	0.001371	0.001671	0.428	0.000408	0.00047	0.000681
0.43	0.000241	0.000284	0.000515	0.43	0.000868	0.001285	0.001508	0.43	0.000361	0.000515	0.000683
0.432	0.000211	0.000248	0.000537	0.432	0.00085	0.00119	0.001478	0.432	0.000338	0.000491	0.000672
0.433	0.000278	0.000326	0.000592	0.433	0.000861	0.001257	0.001441	0.433	0.000375	0.000522	0.000738
0.435	0.000237	0.000277	0.000509	0.435	0.000846	0.001224	0.001515	0.435	0.00035	0.000475	0.000685
0.437	0.000277	0.000274	0.000541	0.437	0.000881	0.001113	0.0016	0.437	0.000381	0.000539	0.000688
0.438	0.00022	0.000225	0.00052	0.438	0.000834	0.001257	0.001558	0.438	0.00037	0.000468	0.000625
0.44	0.00023	0.000264	0.000542	0.44	0.000889	0.001138	0.00165	0.44	0.000401	0.000492	0.000655
0.442	0.000243	0.000305	0.000551	0.442	0.000838	0.001222	0.001626	0.442	0.000409	0.000498	0.00069
0.444	0.000262	0.000287	0.000525	0.444	0.001057	0.001391	0.001752	0.444	0.000335	0.000472	0.000646
0.445	0.000235	0.000218	0.000526	0.445	0.000808	0.001241	0.001465	0.445	0.000373	0.000464	0.000683
0.447	0.000258	0.00032	0.000546	0.447	0.000963	0.001339	0.001647	0.447	0.000343	0.000483	0.00067
0.449	0.000255	0.000276	0.000509	0.449	0.00081	0.001122	0.001571	0.449	0.000361	0.000503	0.000644
0.451	0.000268	0.000272	0.00052	0.451	0.000745	0.001263	0.001603	0.451	0.000406	0.000478	0.000637
0.452	0.000182	0.000241	0.000503	0.452	0.000756	0.001223	0.001452	0.452	0.000378	0.000481	0.000648
0.454	0.000233	0.000282	0.000502	0.454	0.001028	0.001305	0.00165	0.454	0.000404	0.000462	0.000628
0.456	0.000207	0.000247	0.000522	0.456	0.000826	0.001096	0.00153	0.456	0.000352	0.000481	0.000631
0.457	0.000225	0.000231	0.000485	0.457	0.000978	0.001367	0.001705	0.457	0.000341	0.000456	0.000655
0.459	0.000234	0.000307	0.000523	0.459	0.000775	0.001223	0.001632	0.459	0.000386	0.000479	0.000683
0.461	0.000238	0.000257	0.000552	0.461	0.000747	0.001115	0.001435	0.461	0.000382	0.00047	0.000727
0.463	0.000238	0.000319	0.000567	0.463	0.000825	0.001079	0.001479	0.463	0.000417	0.000527	0.00069
0.464	0.000236	0.000257	0.000537	0.464	0.001008	0.001318	0.00162	0.464	0.000383	0.00044	0.000675
0.466	0.000244	0.00031	0.000568	0.466	0.000966	0.001252	0.001735	0.466	0.000385	0.000488	0.000653
0.468	0.000198	0.000205	0.000547	0.468	0.000853	0.00118	0.001567	0.468	0.000388	0.000449	0.000634
0.47	0.000196	0.000219	0.000499	0.47	0.000887	0.001113	0.001515	0.47	0.00036	0.00045	0.000633
0.471	0.000241	0.000305	0.000547	0.471	0.000924	0.001269	0.001653	0.471	0.000408	0.000516	0.000635
0.473	0.000197	0.000237	0.000534	0.473	0.000942	0.001273	0.001683	0.473	0.000356	0.000498	0.000644
0.475	0.000236	0.000254	0.000489	0.475	0.000844	0.001184	0.001454	0.475	0.000337	0.000447	0.000611
0.476	0.000279	0.000276	0.000539	0.476	0.000968	0.001206	0.001523	0.476	0.000413	0.000509	0.000638
0.478	0.000244	0.000262	0.000544	0.478	0.000795	0.001071	0.001375	0.478	0.00038	0.000459	0.000666
0.48	0.00018	0.000222	0.000511	0.48	0.000642	0.001105	0.001465	0.48	0.000309	0.000462	0.000581
0.482	0.000251	0.000238	0.000534	0.482	0.000836	0.001153	0.001552	0.482	0.0004	0.000467	0.000614
0.483	0.000227	0.000239	0.000531	0.483	0.000857	0.001137	0.001643	0.483	0.000377	0.000497	0.000641
0.485	0.000246	0.000266	0.000527	0.485	0.000777	0.001166	0.001524	0.485	0.000396	0.000498	0.000643
0.487	0.000198	0.000216	0.000492	0.487	0.000798	0.001237	0.001556	0.487	0.000342	0.000432	0.000646
0.488	0.000189	0.000237	0.000457	0.488	0.000855	0.001196	0.001629	0.488	0.000339	0.000429	0.000614
0.49	0.000245	0.000325	0.000509	0.49	0.000917	0.001252	0.001587	0.49	0.000371	0.000499	0.000648
0.492	0.000239	0.000353	0.000544	0.492	0.000904	0.001279	0.001632	0.492	0.000407	0.000521	0.000719
0.494	0.000261	0.000274	0.000551	0.494	0.000864	0.001273	0.001614	0.494	0.000415	0.00047	0.000676
0.495	0.000256	0.000249	0.000516	0.495	0.00099	0.001332	0.001506	0.495	0.000372	0.000463	0.000678
0.497	0.000207	0.000223	0.000497	0.497	0.000819	0.001142	0.001544	0.497	0.000355	0.00044	0.000671
0.499	0.000235	0.000289	0.000532	0.499	0.000789	0.001166	0.001424	0.499	0.000428	0.000533	0.000683
0.501	0.000182	0.000218	0.000503	0.501	0.000927	0.001136	0.001561	0.501	0.000327	0.000453	0.000654
0.502	0.000293	0.000301	0.00058	0.502	0.000807	0.001216	0.001486	0.502	0.000376	0.000501	0.00072
0.504	0.000274	0.0003	0.000526	0.504	0.000842	0.001334	0.001591	0.504	0.000358	0.000505	0.000695
0.506	0.000241	0.000238	0.000512	0.506	0.000728	0.000995	0.001541	0.506	0.00035	0.000433	0.000619
0.507	0.000263	0.000192	0.000518	0.507	0.001036	0.00133	0.001657	0.507	0.000355	0.000468	0.000668
0.509	0.000224	0.000257	0.000544	0.509	0.000833	0.001203	0.001491	0.509	0.000321	0.000486	0.000638
0.511	0.000197	0.000262	0.000502	0.511	0.000943	0.001408	0.001625	0.511	0.000356	0.000474	0.000635
0.513	0.00024	0.000278	0.000506	0.513	0.00086	0.00126	0.00164	0.513	0.000393	0.000559	0.000648
0.514	0.000237	0.000312	0.000501	0.514	0.000723	0.001159	0.001456	0.514	0.000381	0.000446	0.000642
0.516	0.000221	0.000305	0.00048	0.516	0.000747	0.0012	0.001529	0.516	0.000352	0.000487	0.000636
0.518	0.000312	0.000321	0.00056	0.518	0.00087	0.001275	0.001473	0.518	0.000402	0.00049	0.000723
0.519	0.000291	0.000326	0.000539	0.519	0.000745	0.001247	0.001658	0.519	0.000427	0.000522	0.000667
0.521	0.000255	0.000289	0.000539	0.521	0.000912	0.001319	0.001637	0.521	0.00038	0.000489	0.000637
0.523	0.000203	0.000257	0.000535	0.523	0.000797	0.001052	0.001292	0.523	0.000364	0.000515	0.000654
0.525	0.000259	0.000317	0.000572	0.525	0.000883	0.001213	0.001606	0.525	0.000376	0.000526	0.000658
0.526	0.000214	0.000233	0.000518	0.526	0.000894	0.00122	0.001583	0.526	0.000306	0.000452	0.000662
0.528	0.000212	0.000215	0.000503	0.528	0.00068	0.001178	0.001497	0.528	0.000333	0.000446	0.000611
0.53	0.000221	0.000251	0.000507	0.53	0.000917	0.001347	0.001543	0.53	0.000377	0.000452	0.000634
0.532	0.000221	0.000259	0.00055	0.532	0.000906	0.001244	0.001501	0.532	0.000366	0.000467	0.000663
0.533	0.000133	0.00023	0.000456	0.533	0.00087	0.001012	0.00147	0.533	0.000328	0.000445	0.000567
0.535	0.000197	0.000273	0.000517	0.535	0.000972	0.001323	0.001794	0.535	0.000365	0.000493	0.000608
0.537	0.000274	0.000254	0.000526	0.537	0.000894	0.001341	0.001589	0.537	0.000373	0.000505	0.000658
0.538	0.000224	0.000279	0.000493	0.538	0.000844	0.001235	0.001516	0.538	0.000371	0.000479	0.000653
0.54	0.000264	0.000337	0.000551	0.54	0.000881	0.001188	0.001526	0.54	0.000414	0.000505	0.00065
0.542	0.000201	0.000249	0.000506	0.542	0.000744	0.001089	0.001441	0.542	0.000322	0.000406	0.000618
0.544	0.000215	0.00025	0.000565	0.544	0.000758	0.001222	0.001653	0.544	0.000434	0.000474	0.000701
0.545	0.000224	0.000272	0.000527	0.545	0.000905	0.001271	0.001572	0.545	0.000328	0.000463	0.000709
0.547	0.000199	0.000209	0.000518	0.547	0.00091	0.001261	0.001597	0.547	0.000321	0.000472	0.00059
0.549	0.000228	0.000247	0.00053	0.549	0.000864	0.001167	0.001569	0.549	0.000376	0.000447	0.000664
0.55	0.00025	0.00022	0.000508	0.55	0.000819	0.001209	0.001538	0.55	0.000403	0.000428	0.000649
0.552	0.000202	0.000228	0.000492	0.552	0.000843	0.001184	0.001663	0.552	0.000338	0.000459	0.000608
0.554	0.000235	0.000263	0.000546	0.554	0.000886	0.00132	0.001516	0.554	0.000359	0.000489	0.00067
0.556	0.000241	0.000244	0.000514	0.556	0.001047	0.001148	0.001753	0.556	0.000389	0.000439	0.000629
0.557	0.000255	0.000299	0.0005	0.557	0.000656	0.001042	0.001375	0.557	0.000385	0.000543	0.000692
0.559	0.000279	0.000286	0.000517	0.559	0.000844	0.001375	0.001604	0.559	0.00038	0.000459	0.00063
0.561	0.000225	0.000271	0.000539	0.561	0.000807	0.001308	0.001541	0.561	0.00042	0.000496	0.000574
0.563	0.000261	0.000296	0.000469	0.563	0.000714	0.001307	0.001455	0.563	0.00034	0.000411	0.000614
0.564	0.000269	0.000266	0.000488	0.564	0.000666	0.000959	0.001365	0.564	0.000356	0.000464	0.000656
0.566	0.000258	0.000226	0.00055	0.566	0.000988	0.001408	0.001752	0.566	0.000383	0.000496	0.00063
0.568	0.000262	0.000279	0.00051	0.568	0.000949	0.001415	0.001705	0.568	0.000392	0.000425	0.000658
0.569	0.000279	0.000287	0.000548	0.569	0.000743	0.001299	0.001649	0.569	0.000383	0.000455	0.000654
0.571	0.000227	0.000279	0.000493	0.571	0.000763	0.001183	0.001523	0.571	0.000312	0.00042	0.000575
0.573	0.000193	0.000257	0.000539	0.573	0.000976	0.001232	0.001659	0.573	0.000355	0.000409	0.000628
0.575	0.000294	0.000256	0.000535	0.575	0.000782	0.001179	0.001574	0.575	0.000418	0.000481	0.000661
0.576	0.000279	0.000253	0.000539	0.576	0.000847	0.001192	0.001489	0.576	0.000453	0.000533	0.000613
0.578	0.000166	0.000204	0.000462	0.578	0.000835	0.001206	0.001483	0.578	0.000298	0.000363	0.000616
0.58	0.000184	0.000266	0.000446	0.58	0.000719	0.001052	0.001572	0.58	0.000306	0.000456	0.00057
0.581	0.000169	0.000308	0.00052	0.581	0.000501	0.000939	0.001465	0.581	0.000311	0.000463	0.000653
0.583	0.000252	0.000259	0.000506	0.583	0.000823	0.001097	0.001463	0.583	0.000425	0.000531	0.000629
0.585	0.000217	0.000199	0.000455	0.585	0.0008	0.001047	0.001461	0.585	0.000307	0.000498	0.000588
0.587	0.000209	0.000212	0.000484	0.587	0.000759	0.001234	0.001644	0.587	0.000364	0.000423	0.000621
0.588	0.000169	0.000247	0.000502	0.588	0.000574	0.001035	0.001393	0.588	0.000424	0.000467	0.000657
0.59	0.00021	0.000197	0.000534	0.59	0.000705	0.001369	0.001563	0.59	0.000342	0.00042	0.000639
0.592	0.000206	0.00031	0.000525	0.592	0.000949	0.001214	0.00174	0.592	0.000469	0.000434	0.000604
0.594	0.000202	0.000198	0.00051	0.594	0.001041	0.000999	0.001525	0.594	0.000409	0.000441	0.000629
0.595	0.000242	0.000284	0.000493	0.595	0.000643	0.001218	0.001457	0.595	0.000399	0.000393	0.00063
0.597	0.000272	0.000224	0.000499	0.597	0.001008	0.001172	0.001227	0.597	0.000362	0.000499	0.000682
0.599	0.000263	0.000277	0.000487	0.599	0.000844	0.001205	0.001566	0.599	0.00036	0.000463	0.000653
0.6	0.000177	0.000198	0.000497	0.6	0.00091	0.001323	0.001541	0.6	0.000401	0.000438	0.000631
0.602	0.000125	0.000197	0.000503	0.602	0.000789	0.001391	0.001474	0.602	0.000323	0.000434	0.000488
0.604	0.000219	0.000311	0.000531	0.604	0.000874	0.001418	0.001588	0.604	0.000397	0.000399	0.000595
0.606	0.000146	0.000298	0.000534	0.606	0.000986	0.000889	0.0015	0.606	0.000326	0.000361	0.000657
0.607	0.000279	0.000254	0.000516	0.607	0.001201	0.001453	0.001582	0.607	0.000393	0.000403	0.000677
0.609	0.000228	0.000349	0.000472	0.609	0.001157	0.00135	0.001888	0.609	0.000446	0.000508	0.000636
0.611	0.000283	0.000293	0.000538	0.611	0.001004	0.000835	0.001333	0.611	0.000416	0.000465	0.00062
0.613	0.000274	0.000299	0.000474	0.613	0.000471	0.001034	0.00112	0.613	0.000424	0.000401	0.000604
0.614	0.000183	0.000231	0.000561	0.614	0.00084	0.001215	0.001422	0.614	0.000363	0.000413	0.000655
0.616	0.00012	0.000177	0.000468	0.616	0.000735	0.000979	0.001221	0.616	0.000242	0.00048	0.000471
0.618	0.000255	0.000289	0.000492	0.618	0.000725	0.00119	0.001519	0.618	0.000331	0.000386	0.000547
0.619	0.000239	0.000289	0.000599	0.619	0.000568	0.001206	0.001476	0.619	0.000316	0.000491	0.000713
0.621	0.000136	0.000185	0.00038	0.621	0.000865	0.001276	0.001653	0.621	0.000275	0.000388	0.000555
0.623	0.000288	0.000339	0.000502	0.623	0.000955	0.001313	0.001681	0.623	0.000343	0.000511	0.000611
0.625	0.000315	0.000296	0.000489	0.625	0.000598	0.00114	0.00127	0.625	0.000369	0.000492	0.000673
0.626	0.000242	0.00025	0.000362	0.626	0.000565	0.001036	0.001258	0.626	0.000284	0.000403	0.000561
0.628	0.000206	0.000333	0.000626	0.628	0.000716	0.0012	0.001559	0.628	0.000334	0.000546	0.000771
0.63	0.000187	0.000208	0.000473	0.63	0.000799	0.000922	0.001144	0.63	0.000339	0.000415	0.000555
0.631	0.000223	0.000276	0.000425	0.631	0.001028	0.001255	0.001761	0.631	0.000296	0.000478	0.000609
0.633	0.000187	0.000221	0.000631	0.633	0.000911	0.00108	0.001378	0.633	0.000321	0.000478	0.000632
0.635	0.000255	0.000303	0.000577	0.635	0.000875	0.000893	0.001265	0.635	0.000355	0.000463	0.000662
0.637	0.000123	0.000158	0.000522	0.637	0.000536	0.000943	0.001326	0.637	0.00026	0.00037	0.00058
0.638	0.000185	0.000296	0.000534	0.638	0.000584	0.000913	0.00147	0.638	0.000304	0.000585	0.000641
0.64	0.000161	0.00025	0.000471	0.64	0.001025	0.001633	0.001888	0.64	0.000323	0.000494	0.000663
0.642	0.000143	0.000181	0.000393	0.642	0.000423	0.00054	0.000735	0.642	0.000308	0.000447	0.00058
0.644	0.000261	0.000353	0.000526	0.644	0.000742	0.00122	0.001293	0.644	0.000304	0.000395	0.000637
0.645	0.000197	0.000216	0.000407	0.645	0.000754	0.000792	0.00122	0.645	0.000308	0.000456	0.000665
0.647	0.000157	0.000258	0.000468	0.647	0.000398	0.00109	0.001506	0.647	0.000391	0.000383	0.000742
0.649	0.000134	0.000303	0.000483	0.649	0.001345	0.00129	0.001677	0.649	0.000337	0.000463	0.000727
0.65	0.00027	0.000443	0.000681	0.65	0.000382	0.00136	0.001703	0.65	0.000446	0.000536	0.000691
0.652	0.000138	0.000225	0.000236	0.652	0.000845	0.00071	0.001326	0.652	0.000175	0.000195	0.000562
0.654	0.000303	0.000209	0.000524	0.654	0.001431	0.000905	0.00148	0.654	0.000413	0.000422	0.000723
0.656	0.000273	0.000232	0.000585	0.656	0.000319	0.001426	0.001253	0.656	0.000423	0.000534	0.000807
0.657	0.000279	0.000153	0.000366	0.657	0.000867	0.001515	0.001325	0.657	0.000316	0.000291	0.000406
0.659	0.000159	0.000235	0.000362	0.659	0.001128	0.00209	0.00204	0.659	0.000236	0.000528	0.000561
0.661	0.000289	0.000289	0.000428	0.661	0.001048	0.001611	0.002033	0.661	0.00046	0.000559	0.00068

## Sheet: Figure 2
Figure 2b: 10PE-LNP-NP1		Figure 2d: 30PE-LNP-NP1				Figure 1f: 49PE-LNP-NP1
Lamallae		Straight lines	Hexagons	Lamellae		Straight lines	Hexagons
Lattice spacing (nm)		Lattice spacing (nm)				Lattice spacing (nm)
4.33		5.72	5.53	6.19		5.86	6.01
4.45		5.63	5.72	6.3		5.94	6.01
4.56		5.94	5.63	6.11		5.97	5.83
4.63		5.63	5.94	6.22		5.94	6.06
4.68		5.74	5.63	6.22		6.22	6.14
4.7		5.86	5.74	6.3		6.11	6.14
4.73		5.61	5.86	6.3		6.3	5.93
4.83		5.74	5.61	6.64		6.03	5.76
4.83		5.97	5.74	6.3		6.03	6.03
4.83		5.74	5.97	6.11		6.3	6.14
4.87		5.63	5.74	6.22		6.11	5.83
4.91		5.63	5.63	6.22		6.11	6.05
4.92		5.87	5.63	6.22		6.03	6.05
5		5.86	5.87	6.26		6.05	5.95
5.1		5.97	5.86	6.3		6.25	5.87
5.11		5.8	5.97	6.26		6.25	5.96
5.12		5.94	5.8	6.22		6.25	5.78
5.2		5.9	5.94	6.6		6.11	5.86
5.23		5.87	5.9	6.3		6.22	6.05
5.26		5.99	5.87	6.3		6.22	5.87
5.53		5.97	5.99	6.11		6.11	5.95
5.6		5.69	5.97	6.22		6.03	6.2
5.61		5.82	5.69	6.26		5.97	6.16
5.63		5.94	5.82	6.6		6.22	6.13
5.63		5.61	5.94	6.18		6.22	6.14
5.63		5.52	5.61	6.26		6.26	6.14
5.63		5.61	5.52	6.13		6.26	6.05
5.69		5.69	5.61	6.22		6.11	6.13
5.72		5.92	5.69	6		5.97	6.05
5.72		5.84	5.92	6.3		5.97	6.22
5.83		5.66	5.84	6.11		6.11	6.05
5.94		5.99	5.72	6.11		5.86	5.97
5.97		5.66	5.63	6.03		5.94	6
5.97		5.65	5.63	6.22		6.14	6.05
6.08		5.58		6.11		5.94	6.02
6.11		5.73		6.63			5.86
6.11		5.6		6.3			5.98
6.11		5.46		6.11			6.1
6.11		5.97		6.11			6.21
6.11		5.68		6.11			6.18
6.17		5.82		6.22			6.12
6.18		5.81		6.11			6.05
6.19		5.9		6.45			6.14
6.22		5.82		6.22			6.12
6.22		5.77		6.11			6.03
6.22		5.94		6.26			6.12
6.22		5.63		6.6
6.22		5.87		6.6
6.22		6.09		6.55
6.22		5.61		6.11
6.22		5.86		6.63
6.22		5.87		6.6
6.22		5.68		5.96
6.22		5.74		5.91
6.24		5.6		6.26
6.24		5.89		6.26
6.26				6.11
6.26				6.26
6.26				5.94
6.26				6.22
6.3				6.37
6.3				6.11
6.3				6.11
6.3				6.11
6.3				6.55
6.3				6.64
6.3				6.22
6.3				6.3
6.3				6.55
6.3				6.3
6.3				6.13
6.3				6.22
6.3				6.03
6.3				6.64
6.34				6.3
6.6				6.22
6.64				6.3
6.83				6.22
6.83
6.83
6.83
6.83
6.83
6.83

## Sheet: Figure 3b
Figure 3b: 49PE-LNP
no RNA	N/P = 6	N/P = 1
Lattice spacing (nm)
4.72667	4.84	6.01
4.79333	4.96	6.01
4.61	4.94	5.86
4.81667	4.63	5.94
4.646	4.57	5.83
4.92	4.63	6.06
4.81333	4.75	6.14
4.65	4.61	6.14
4.49	4.81	5.97
4.655	4.75	5.93
4.55	4.71	5.76
4.82	4.84	6.03
4.945	4.88	5.94
4.92667	4.98	6.14
4.82667	4.88	6.22
4.69333	4.97	6.11
4.795	4.85	5.83
5.01667	4.88	6.05
4.88	4.72	6.05
4.69	4.95	6.3
4.745	4.7	5.95
4.70667	5.1	6.03
4.87	5.17	6.03
4.91	4.97	5.87
4.88	4.81	5.96
4.63	4.48	6.3
4.75333	4.88	5.78
4.835	4.77	6.11
4.78667	4.67	6.11
4.70667	5.22	5.86
4.75333	4.78	6.05
4.7725	4.83	5.87
4.79333	4.43	5.95
4.78	4.85	6.2
4.79667	4.78	6.03
4.85333	4.82	6.05
4.59333	4.9	6.16
4.86667	4.8	6.13
4.63667	4.79	6.25
4.81	4.9	6.25
4.84333	4.95	6.14
4.78333	4.95	6.25
4.72	4.98	6.14
4.745	4.92	6.11
4.94	4.84	6.05
4.66	4.88	6.13
4.83333	4.98	6.05
4.66	4.88	6.22
4.93	4.88	6.05
4.90333	4.9	6.22
4.89667	4.59	5.97
4.72667	6.39	6.22
4.79	5.79	6
4.86667	6.42	6.05
4.71667	6.13	6.11
4.78	5.92	6.03
4.77	6.16	6.02
4.88	6.21	5.86
5.01	6.35	5.98
4.65333		6.1
4.59333		5.97
4.76		6.21
4.95		6.22
		6.22
		6.26
		6.26
		6.18
		6.12
		6.11
		5.97
		6.05
		5.97
		6.14
		6.12
		6.11
		5.86
		5.94
		6.14
		5.94
		6.03
		6.12
	6.44
	6.11
	6.02
	6.3
	5.22
	6.11
	6.11
	6.25
	6.3
	6.13
	6.06
	6.22
	6.16
	6.08
	6.22
	6.03
	6.6
	6.21
	6.36
	6.06
	6.19

## Sheet: Figure 4
Figure 4a: 10PE-LNP-NP1				Figure 4b: 30PE-LNP-NP1				Figure 4c: 49PE-LNP-NP1				Figure 4f: 10PE-DS-LNP-NP1				Figure 4g: 10PE-DS-LNP-NP1								Figure 4h: 10PE-LNP-NP1
Q-range	25 °C	37 °C	25 °C-AH	Q-range	25 °C	37 °C	25 °C-AH	Q-range	25 °C	37 °C	25 °C-AH	Q-range	25 °C	37 °C	25 °C-AH	Q-range	25 °C	37°C-1h	37°C-2h	37°C-3h	37°C-4h	37°C-5h	37°C-6h	Q-range	25 °C	37°C-1h	37°C-2h	37°C-3h	37°C-4h	37°C-5h	37°C-6h
q (Å-1)	Intensity (cm-1)	Intensity (cm-1)	Intensity (cm-1)	q (Å-1)	Intensity (cm-1)	Intensity (cm-1)	Intensity (cm-1)	q (Å-1)	Intensity (cm-1)	Intensity (cm-1)	Intensity (cm-1)	q (Å-1)	Intensity (cm-1)	Intensity (cm-1)	Intensity (cm-1)	q (Å-1)	Intensity (cm-1)	Intensity (cm-1)	Intensity (cm-1)	Intensity (cm-1)	Intensity (cm-1)	Intensity (cm-1)	Intensity (cm-1)	q (Å-1)	Intensity (cm-1)	Intensity (cm-1)	Intensity (cm-1)	Intensity (cm-1)	Intensity (cm-1)	Intensity (cm-1)	Intensity (cm-1)
0.0129	0.0537	0.0971	0.0315	0.0129	0.1642	0.1372	0.1062	0.0129	0.05665	0.05025	0.02965	0.0129	0.01053	0.011526	0.009396	0.0129	0.016535	0.014265	0.016926	0.017007	0.016895	0.01829	0.019101	0.0129	0.113518	0.177937	0.200509	0.203965	0.218643	0.216712	0.213232
0.0146	0.0387	0.0652	0.0211	0.0146	0.1142	0.0987	0.0731	0.0146	0.03825	0.03515	0.02095	0.0146	0.007793	0.008401	0.00662	0.0146	0.011178	0.012171	0.013831	0.012994	0.012878	0.013019	0.01224	0.0146	0.085667	0.125993	0.140056	0.145766	0.148974	0.149765	0.148001
0.0164	0.0272	0.0427	0.0144	0.0164	0.0766	0.0663	0.0494	0.0164	0.02485	0.02265	0.01445	0.0164	0.005432	0.005745	0.004876	0.0164	0.008561	0.008575	0.008662	0.008333	0.008284	0.009774	0.00899	0.0164	0.056914	0.08173	0.086312	0.093035	0.097072	0.095143	0.094424
0.0181	0.0196	0.032	0.0119	0.0181	0.055	0.0483	0.0386	0.0181	0.01765	0.01695	0.01135	0.0181	0.004029	0.00442	0.003399	0.0181	0.006151	0.005945	0.006545	0.006752	0.007202	0.006985	0.006663	0.0181	0.036519	0.050558	0.056662	0.059969	0.064733	0.064476	0.063102
0.0198	0.0142	0.0257	0.00904	0.0198	0.043	0.0388	0.0307	0.0198	0.01335	0.01315	0.00936	0.0198	0.003712	0.003871	0.00328	0.0198	0.005057	0.00514	0.005629	0.005645	0.004927	0.005682	0.005838	0.0198	0.026643	0.037006	0.042908	0.046793	0.048449	0.04924	0.047352
0.0215	0.01024	0.0208	0.00767	0.0215	0.0357	0.0325	0.0267	0.0215	0.01125	0.01115	0.00786	0.0215	0.002479	0.002807	0.002068	0.0215	0.003782	0.004018	0.004458	0.004508	0.004158	0.004769	0.003776	0.0215	0.019126	0.029168	0.032561	0.036722	0.036596	0.039201	0.038897
0.0233	0.00807	0.0173	0.00704	0.0233	0.03	0.0286	0.0234	0.0233	0.00972	0.00989	0.00701	0.0233	0.00147	0.002026	0.001596	0.0233	0.002527	0.00302	0.004043	0.003453	0.003232	0.00332	0.003722	0.0233	0.013373	0.022483	0.025559	0.030161	0.030817	0.030991	0.030209
0.025	0.00591	0.015	0.00608	0.025	0.0269	0.0253	0.0211	0.025	0.00841	0.00892	0.0065	0.025	0.001503	0.001548	0.001336	0.025	0.003233	0.002419	0.003359	0.003276	0.00271	0.002998	0.002634	0.025	0.009565	0.017483	0.02215	0.023432	0.023509	0.024699	0.024637
0.0267	0.00516	0.0131	0.00512	0.0267	0.0249	0.0228	0.02	0.0267	0.00835	0.00855	0.0066	0.0267	0.001663	0.001589	0.001515	0.0267	0.002242	0.002612	0.002726	0.002379	0.003051	0.002763	0.003175	0.0267	0.007567	0.01504	0.017587	0.019926	0.020449	0.020686	0.021111
0.0284	0.00439	0.0117	0.00478	0.0284	0.0232	0.0213	0.0186	0.0284	0.0081	0.00822	0.00641	0.0284	0.001291	0.001356	0.00135	0.0284	0.002551	0.003112	0.002627	0.002661	0.002704	0.002324	0.002463	0.0284	0.007487	0.012556	0.014001	0.016624	0.017272	0.018219	0.017187
0.0301	0.00369	0.0106	0.00467	0.0301	0.0219	0.02	0.0175	0.0301	0.00752	0.00773	0.00628	0.0301	0.00138	0.001361	0.001249	0.0301	0.002788	0.001918	0.002641	0.002962	0.002144	0.00267	0.002722	0.0301	0.005584	0.011014	0.012329	0.013954	0.014463	0.015786	0.014627
0.0319	0.00344	0.00922	0.00406	0.0319	0.0207	0.0192	0.017	0.0319	0.00742	0.00754	0.00599	0.0319	0.001358	0.001185	0.001397	0.0319	0.002416	0.002535	0.002588	0.002444	0.002218	0.002068	0.002707	0.0319	0.005178	0.009843	0.010872	0.012081	0.013057	0.013089	0.013799
0.0336	0.003	0.00807	0.0036	0.0336	0.0196	0.0182	0.0163	0.0336	0.0076	0.00761	0.00644	0.0336	0.001203	0.001123	0.001068	0.0336	0.002266	0.002139	0.002194	0.002212	0.002055	0.002643	0.002386	0.0336	0.004609	0.008464	0.010005	0.010538	0.010831	0.012303	0.011905
0.0353	0.0026	0.00765	0.00365	0.0353	0.0186	0.0177	0.0158	0.0353	0.00722	0.00741	0.00604	0.0353	0.001132	0.001316	0.00122	0.0353	0.002142	0.002156	0.002091	0.002439	0.002691	0.002364	0.002477	0.0353	0.004236	0.007457	0.009542	0.010013	0.011072	0.010735	0.011122
0.037	0.00257	0.00708	0.00324	0.037	0.0176	0.0169	0.0149	0.037	0.00736	0.00774	0.00619	0.037	0.001229	0.001243	0.00104	0.037	0.002191	0.002328	0.002331	0.00274	0.002277	0.002043	0.002235	0.037	0.003978	0.006777	0.00811	0.009305	0.010254	0.009482	0.009889
0.0388	0.00228	0.0061	0.00316	0.0388	0.0168	0.016	0.0146	0.0388	0.00743	0.00781	0.00662	0.0388	0.001269	0.001026	0.001289	0.0388	0.002354	0.001885	0.001907	0.002203	0.002114	0.002291	0.002211	0.0388	0.004005	0.005816	0.007745	0.008047	0.009004	0.008882	0.009464
0.0405	0.00191	0.0056	0.00275	0.0405	0.0164	0.0153	0.0141	0.0405	0.00782	0.0079	0.00659	0.0405	0.001274	0.001329	0.001253	0.0405	0.002204	0.002213	0.002562	0.002337	0.002557	0.002549	0.00257	0.0405	0.003751	0.005819	0.006723	0.006963	0.008513	0.008884	0.008882
0.0422	0.00187	0.0051	0.00256	0.0422	0.016	0.0148	0.0133	0.0422	0.00787	0.00789	0.00715	0.0422	0.001405	0.001336	0.001288	0.0422	0.002341	0.002173	0.002451	0.002361	0.002512	0.00213	0.00245	0.0422	0.003364	0.005457	0.006467	0.006688	0.00741	0.007999	0.007772
0.0439	0.00178	0.00463	0.00267	0.0439	0.0147	0.0138	0.0129	0.0439	0.00823	0.00834	0.00715	0.0439	0.001251	0.001199	0.001332	0.0439	0.002388	0.001979	0.002307	0.002231	0.002341	0.002652	0.002298	0.0439	0.002735	0.005097	0.006313	0.006439	0.007019	0.007349	0.007151
0.0457	0.00175	0.00409	0.00239	0.0457	0.0142	0.0134	0.0121	0.0457	0.00845	0.00857	0.00767	0.0457	0.001208	0.001196	0.001289	0.0457	0.002455	0.002126	0.002441	0.002224	0.0025	0.002243	0.002319	0.0457	0.003161	0.005004	0.00578	0.00607	0.007093	0.006464	0.006697
0.0474	0.00167	0.00394	0.00233	0.0474	0.0134	0.0125	0.0114	0.0474	0.00879	0.0094	0.00791	0.0474	0.001197	0.001394	0.001274	0.0474	0.002263	0.002274	0.002206	0.002087	0.00259	0.002236	0.002349	0.0474	0.003027	0.005123	0.005627	0.006223	0.006908	0.006519	0.00641
0.0491	0.00181	0.00358	0.00231	0.0491	0.0125	0.012	0.01069	0.0491	0.00919	0.00946	0.00823	0.0491	0.001394	0.001355	0.001376	0.0491	0.002224	0.002183	0.002432	0.002557	0.002357	0.002289	0.002469	0.0491	0.003569	0.005151	0.005472	0.006488	0.005973	0.005995	0.006883
0.0508	0.00171	0.00338	0.00217	0.0508	0.0121	0.01119	0.01022	0.0508	0.0097	0.01011	0.00901	0.0508	0.001395	0.001319	0.001266	0.0508	0.002444	0.002146	0.00224	0.002417	0.002236	0.002654	0.002342	0.0508	0.003168	0.004762	0.005541	0.006012	0.006058	0.006062	0.00629
0.0525	0.00161	0.00304	0.00201	0.0525	0.0114	0.01033	0.00955	0.0525	0.01	0.01065	0.00922	0.0525	0.001243	0.001143	0.00131	0.0525	0.002021	0.002362	0.002335	0.002142	0.002027	0.00233	0.002517	0.0525	0.003071	0.004761	0.005896	0.005705	0.005715	0.005845	0.006103
0.0543	0.00174	0.00284	0.00224	0.0543	0.01077	0.00981	0.00885	0.0543	0.01065	0.01115	0.00993	0.0543	0.001458	0.001387	0.001352	0.0543	0.002249	0.002325	0.002221	0.002399	0.00258	0.002529	0.002603	0.0543	0.003163	0.004603	0.005324	0.005887	0.005903	0.006158	0.005766
0.056	0.00177	0.00268	0.00208	0.056	0.00988	0.00886	0.00803	0.056	0.01125	0.01185	0.01055	0.056	0.001357	0.001385	0.00136	0.056	0.002064	0.002021	0.002247	0.002397	0.002369	0.002671	0.002462	0.056	0.003229	0.004688	0.00558	0.005945	0.005695	0.005342	0.005707
0.0577	0.00182	0.0026	0.00203	0.0577	0.00923	0.00805	0.00746	0.0577	0.01155	0.01245	0.01125	0.0577	0.001423	0.001189	0.001276	0.0577	0.002164	0.002042	0.002062	0.002391	0.002249	0.001939	0.002588	0.0577	0.002907	0.005095	0.005486	0.005872	0.005612	0.005911	0.005027
0.0594	0.00181	0.00246	0.00199	0.0594	0.00843	0.00734	0.0068	0.0594	0.01185	0.01245	0.01095	0.0594	0.001452	0.001396	0.001394	0.0594	0.002405	0.002431	0.002409	0.0024	0.002512	0.002539	0.002185	0.0594	0.003221	0.005009	0.005623	0.005776	0.005736	0.005399	0.005425
0.0612	0.00186	0.00228	0.00188	0.0612	0.00758	0.00702	0.00634	0.0612	0.01155	0.01195	0.01045	0.0612	0.001495	0.001363	0.001457	0.0612	0.002452	0.002227	0.002342	0.002667	0.002505	0.002435	0.002556	0.0612	0.003468	0.005	0.005569	0.005492	0.005631	0.005163	0.005522
0.0629	0.00185	0.00203	0.00182	0.0629	0.0072	0.00607	0.00608	0.0629	0.01105	0.01105	0.00932	0.0629	0.001643	0.001275	0.001503	0.0629	0.002714	0.002216	0.002453	0.002225	0.002385	0.002454	0.002688	0.0629	0.003309	0.005121	0.005462	0.005474	0.005201	0.005365	0.004844
0.0646	0.00183	0.00203	0.00185	0.0646	0.00678	0.00614	0.00553	0.0646	0.01035	0.00969	0.00813	0.0646	0.001769	0.001521	0.001539	0.0646	0.002586	0.002478	0.002499	0.002905	0.002647	0.002862	0.002668	0.0646	0.003651	0.005138	0.005538	0.005105	0.005664	0.005306	0.004894
0.0663	0.00178	0.002	0.00169	0.0663	0.00605	0.00551	0.00525	0.0663	0.00913	0.00838	0.00682	0.0663	0.001932	0.001607	0.001801	0.0663	0.002802	0.002598	0.002593	0.002552	0.002687	0.002725	0.002615	0.0663	0.003363	0.004909	0.005466	0.00559	0.005569	0.005149	0.004315
0.068	0.0019	0.00195	0.00181	0.068	0.0056	0.00525	0.00518	0.068	0.00785	0.00696	0.0061	0.068	0.002079	0.001762	0.001785	0.068	0.002675	0.002547	0.002789	0.002862	0.002792	0.002932	0.002515	0.068	0.003715	0.005041	0.005643	0.005636	0.00516	0.004798	0.004603
0.0698	0.00177	0.00201	0.00172	0.0698	0.00532	0.00517	0.00495	0.0698	0.00653	0.00569	0.00498	0.0698	0.002592	0.002025	0.002129	0.0698	0.003245	0.002678	0.002914	0.002965	0.002873	0.002846	0.002883	0.0698	0.00388	0.00469	0.005184	0.0052	0.004945	0.004937	0.004196
0.0715	0.0018	0.00195	0.00169	0.0715	0.00507	0.00482	0.00484	0.0715	0.00559	0.00479	0.00436	0.0715	0.003015	0.002343	0.00245	0.0715	0.003359	0.003032	0.003214	0.003325	0.00301	0.003127	0.003063	0.0715	0.004019	0.004725	0.00493	0.005024	0.004785	0.004656	0.004266
0.0732	0.0018	0.00188	0.00167	0.0732	0.00497	0.00458	0.00468	0.0732	0.00466	0.00427	0.00388	0.0732	0.0032	0.002671	0.002576	0.0732	0.003262	0.003163	0.003497	0.003358	0.003187	0.003531	0.003286	0.0732	0.003848	0.004389	0.00445	0.004585	0.004307	0.004422	0.004111
0.0749	0.00184	0.00177	0.00166	0.0749	0.00472	0.00438	0.00448	0.0749	0.00406	0.00361	0.00347	0.0749	0.003694	0.002997	0.00274	0.0749	0.003281	0.003631	0.003352	0.003336	0.003663	0.003548	0.003729	0.0749	0.003834	0.003937	0.004396	0.004423	0.004134	0.004145	0.003908
0.0767	0.00148	0.00169	0.00149	0.0767	0.00436	0.00429	0.00434	0.0767	0.00349	0.00319	0.00305	0.0767	0.003852	0.003034	0.003011	0.0767	0.004165	0.003804	0.003684	0.003625	0.003903	0.00408	0.003831	0.0767	0.003614	0.003715	0.004186	0.003978	0.003958	0.003816	0.003705
0.0784	0.0018	0.0016	0.0016	0.0784	0.00437	0.00416	0.00422	0.0784	0.00328	0.00299	0.00315	0.0784	0.004008	0.00321	0.003501	0.0784	0.004759	0.00418	0.003805	0.004137	0.004073	0.004081	0.004056	0.0784	0.003681	0.003992	0.003836	0.004179	0.003828	0.003951	0.003446
0.0801	0.00158	0.00169	0.00156	0.0801	0.00416	0.00415	0.00419	0.0801	0.00298	0.00281	0.0028	0.0801	0.004279	0.003834	0.003938	0.0801	0.004996	0.00459	0.004865	0.004998	0.004808	0.004525	0.004859	0.0801	0.003738	0.004081	0.004107	0.004003	0.003872	0.003778	0.003647
0.0818	0.00152	0.00152	0.00149	0.0818	0.00405	0.0039	0.00419	0.0818	0.00284	0.00265	0.00284	0.0818	0.004782	0.004241	0.004297	0.0818	0.005975	0.004914	0.005111	0.005635	0.0053	0.005314	0.005122	0.0818	0.003849	0.00348	0.004084	0.003715	0.003565	0.003822	0.003442
0.0836	0.00155	0.00154	0.001349	0.0836	0.00391	0.00368	0.00396	0.0836	0.00251	0.00244	0.00257	0.0836	0.005509	0.004674	0.004866	0.0836	0.0066	0.005685	0.006002	0.005776	0.005465	0.005511	0.00598	0.0836	0.004278	0.003764	0.003506	0.003454	0.003725	0.003305	0.003398
0.0853	0.00172	0.00165	0.00141	0.0853	0.00394	0.00375	0.00391	0.0853	0.00264	0.00236	0.00277	0.0853	0.006119	0.005213	0.00513	0.0853	0.007206	0.006136	0.006519	0.006408	0.006324	0.00624	0.006419	0.0853	0.004167	0.003716	0.003818	0.00363	0.003369	0.003542	0.003517
0.087	0.00191	0.00152	0.0015	0.087	0.00375	0.00366	0.00393	0.087	0.00254	0.00227	0.0027	0.087	0.006419	0.005433	0.005328	0.087	0.007631	0.006891	0.007076	0.006767	0.006817	0.006872	0.006566	0.087	0.00457	0.003928	0.003984	0.003529	0.003542	0.00366	0.00341
0.0887	0.00203	0.00151	0.001368	0.0887	0.00376	0.0037	0.00379	0.0887	0.0024	0.00223	0.00259	0.0887	0.006251	0.005763	0.005348	0.0887	0.007498	0.007082	0.007227	0.00703	0.007271	0.007182	0.006867	0.0887	0.004623	0.004188	0.004122	0.003908	0.003801	0.003629	0.003302
0.0904	0.00225	0.00148	0.00143	0.0904	0.00354	0.0036	0.00353	0.0904	0.00242	0.00221	0.00252	0.0904	0.006049	0.005812	0.005238	0.0904	0.007176	0.007167	0.007236	0.007232	0.007099	0.00691	0.006756	0.0904	0.00539	0.004535	0.004165	0.003969	0.003971	0.003919	0.003504
0.0922	0.0027	0.00157	0.00148	0.0922	0.00352	0.00339	0.00373	0.0922	0.00228	0.00223	0.00262	0.0922	0.005607	0.005452	0.005104	0.0922	0.006361	0.006652	0.006796	0.006941	0.006834	0.006708	0.006739	0.0922	0.006248	0.004732	0.004397	0.004293	0.004185	0.003949	0.003805
0.0939	0.00329	0.00152	0.001391	0.0939	0.00339	0.00343	0.00347	0.0939	0.00237	0.00216	0.0025	0.0939	0.005141	0.004985	0.004812	0.0939	0.00607	0.006108	0.006413	0.006755	0.006631	0.006223	0.006295	0.0939	0.006582	0.005272	0.004891	0.004667	0.004206	0.004258	0.00417
0.0956	0.00411	0.00164	0.0014	0.0956	0.00328	0.00329	0.00348	0.0956	0.00239	0.00218	0.00259	0.0956	0.004736	0.004656	0.004349	0.0956	0.005603	0.005671	0.005818	0.005697	0.006174	0.006163	0.005816	0.0956	0.007476	0.005547	0.005176	0.005107	0.004855	0.00463	0.004189
0.0973	0.00535	0.0016	0.001317	0.0973	0.00324	0.00318	0.00341	0.0973	0.00236	0.00228	0.0025	0.0973	0.004169	0.004142	0.003975	0.0973	0.004986	0.005265	0.005319	0.00505	0.005588	0.005357	0.005519	0.0973	0.008194	0.00613	0.005781	0.005154	0.00496	0.004719	0.004204
0.0991	0.00675	0.00155	0.001285	0.0991	0.00326	0.0032	0.00339	0.0991	0.00246	0.00217	0.00263	0.0991	0.003758	0.003723	0.003548	0.0991	0.004582	0.00465	0.005095	0.005024	0.005075	0.004774	0.004984	0.0991	0.009005	0.006708	0.006176	0.005608	0.005033	0.004735	0.004268
0.101	0.00827	0.001364	0.001357	0.101	0.00319	0.00306	0.00341	0.101	0.00268	0.00224	0.00263	0.101	0.003299	0.003274	0.003148	0.101	0.003923	0.004426	0.004228	0.004709	0.004507	0.004377	0.004409	0.101	0.009468	0.006612	0.006249	0.005586	0.004647	0.004515	0.004244
0.103	0.00893	0.001204	0.001202	0.103	0.00316	0.003	0.00328	0.103	0.00252	0.0021	0.0024	0.103	0.00266	0.002768	0.002513	0.103	0.003614	0.003842	0.003781	0.0041	0.004207	0.004062	0.003905	0.103	0.009949	0.00732	0.006268	0.006026	0.004972	0.004315	0.004092
0.104	0.00864	0.001278	0.001111	0.104	0.00293	0.00291	0.00307	0.104	0.0024	0.00225	0.00237	0.104	0.002241	0.002399	0.002195	0.104	0.003175	0.003471	0.00359	0.003816	0.003642	0.003573	0.003778	0.104	0.009968	0.007138	0.006136	0.005405	0.004638	0.004341	0.003911
0.106	0.00743	0.001224	0.0012	0.106	0.00283	0.00293	0.00315	0.106	0.00226	0.00204	0.00225	0.106	0.00205	0.002153	0.002065	0.106	0.002969	0.002911	0.00313	0.003413	0.003402	0.00302	0.003313	0.106	0.009681	0.006825	0.00575	0.004925	0.004228	0.004151	0.003554
0.108	0.00588	0.001203	0.001136	0.108	0.00297	0.00274	0.00297	0.108	0.00229	0.00212	0.00223	0.108	0.001865	0.001805	0.001783	0.108	0.002631	0.002691	0.002982	0.002949	0.002931	0.003118	0.002942	0.108	0.008977	0.006239	0.00557	0.004319	0.003777	0.00332	0.003321
0.109	0.0045	0.001134	0.00115	0.109	0.00289	0.00275	0.00299	0.109	0.00205	0.00201	0.00215	0.109	0.001463	0.001636	0.001435	0.109	0.002439	0.002588	0.002735	0.002522	0.00251	0.002747	0.002663	0.109	0.008317	0.005744	0.004986	0.004111	0.003754	0.003319	0.003147
0.111	0.00335	0.001145	0.001182	0.111	0.00267	0.0028	0.00283	0.111	0.00209	0.00201	0.00202	0.111	0.001371	0.001451	0.001278	0.111	0.002178	0.002297	0.002561	0.002526	0.002606	0.002431	0.002469	0.111	0.007357	0.004921	0.004415	0.003832	0.003346	0.003084	0.0031
0.113	0.00266	0.001098	0.001102	0.113	0.00271	0.00271	0.00286	0.113	0.00198	0.00182	0.002	0.113	0.001344	0.001325	0.001247	0.113	0.002062	0.002262	0.002525	0.00226	0.002272	0.002249	0.00241	0.113	0.006245	0.004563	0.003911	0.003282	0.003247	0.002995	0.002924
0.115	0.00217	0.001142	0.001017	0.115	0.00272	0.0027	0.00284	0.115	0.00199	0.00186	0.00191	0.115	0.001122	0.001229	0.001179	0.115	0.002164	0.002217	0.002237	0.002505	0.002493	0.002201	0.002413	0.115	0.005285	0.004096	0.00374	0.003284	0.003033	0.00289	0.002855
0.116	0.00173	0.001088	0.001053	0.116	0.00258	0.00265	0.00278	0.116	0.00178	0.0018	0.0019	0.116	0.001128	0.001098	0.00116	0.116	0.00206	0.001959	0.002278	0.002183	0.002099	0.00228	0.00208	0.116	0.004476	0.003471	0.003339	0.003026	0.002901	0.002744	0.002516
0.118	0.00157	0.001131	0.001125	0.118	0.00266	0.00265	0.0027	0.118	0.00183	0.00183	0.00179	0.118	0.00112	0.001073	0.001088	0.118	0.002034	0.002001	0.002221	0.002119	0.002198	0.002065	0.002088	0.118	0.004194	0.003317	0.002954	0.002824	0.002869	0.002595	0.002628
0.12	0.00144	0.001011	0.001134	0.12	0.00258	0.00257	0.00275	0.12	0.00179	0.00156	0.00179	0.12	0.001065	0.001042	0.000996	0.12	0.002087	0.001884	0.002221	0.002246	0.002254	0.002185	0.002058	0.12	0.003558	0.002955	0.002866	0.002708	0.002682	0.00261	0.002522
0.121	0.001302	0.001062	0.001142	0.121	0.00254	0.00249	0.00264	0.121	0.00179	0.00156	0.00163	0.121	0.000971	0.000941	0.000932	0.121	0.001961	0.001913	0.001993	0.002188	0.001822	0.002113	0.00194	0.121	0.003091	0.002674	0.002786	0.002691	0.002657	0.002664	0.002188
0.123	0.001153	0.001056	0.001003	0.123	0.00233	0.00245	0.00269	0.123	0.00162	0.00154	0.00159	0.123	0.000919	0.000974	0.000937	0.123	0.001901	0.001952	0.001904	0.00193	0.002088	0.002076	0.002071	0.123	0.002841	0.002666	0.0026	0.002677	0.002549	0.002461	0.002304
0.125	0.001169	0.001034	0.001007	0.125	0.00229	0.00236	0.00252	0.125	0.00155	0.00147	0.0015	0.125	0.00095	0.000942	0.000912	0.125	0.001901	0.001763	0.002086	0.002019	0.00203	0.001994	0.001804	0.125	0.002414	0.002584	0.002626	0.002508	0.002277	0.00243	0.002277
0.127	0.001126	0.000977	0.00103	0.127	0.00235	0.00224	0.00247	0.127	0.00148	0.00144	0.00143	0.127	0.000929	0.000862	0.0009	0.127	0.001945	0.001714	0.001792	0.001974	0.001938	0.001894	0.001933	0.127	0.002461	0.00232	0.002335	0.002375	0.002391	0.002218	0.002248
0.128	0.001053	0.000986	0.001026	0.128	0.00223	0.00236	0.00244	0.128	0.00141	0.00146	0.00141	0.128	0.000919	0.000899	0.000885	0.128	0.001745	0.001971	0.00195	0.002096	0.001932	0.002063	0.00193	0.128	0.002169	0.002304	0.002435	0.002525	0.002275	0.002181	0.002143
0.13	0.000961	0.001021	0.000978	0.13	0.0022	0.00231	0.00236	0.13	0.00139	0.001302	0.00137	0.13	0.000822	0.000897	0.000812	0.13	0.0018	0.001877	0.002086	0.001962	0.001996	0.001944	0.00189	0.13	0.002052	0.002202	0.002199	0.002319	0.002162	0.002416	0.00225
0.132	0.000998	0.000987	0.000981	0.132	0.00221	0.00235	0.00248	0.132	0.001339	0.001294	0.001307	0.132	0.000668	0.000957	0.000751	0.132	0.001764	0.002031	0.001976	0.001679	0.001925	0.001959	0.001929	0.132	0.001989	0.002162	0.002189	0.002312	0.002437	0.002226	0.00215
0.134	0.000954	0.000966	0.000868	0.134	0.002081	0.0023	0.00226	0.134	0.001201	0.001185	0.00121	0.134	0.000832	0.000862	0.000908	0.134	0.001872	0.001773	0.001976	0.00192	0.001882	0.001923	0.001919	0.134	0.001914	0.002175	0.002151	0.002337	0.002178	0.002211	0.002279
0.135	0.000788	0.000941	0.00091	0.135	0.00208	0.002158	0.00241	0.135	0.00126	0.001225	0.001188	0.135	0.000787	0.000773	0.00079	0.135	0.001758	0.001907	0.001718	0.002009	0.001884	0.002032	0.00188	0.135	0.001885	0.001835	0.002001	0.002307	0.002225	0.002083	0.002043
0.137	0.000859	0.00095	0.000932	0.137	0.002129	0.002183	0.00228	0.137	0.00116	0.001208	0.00115	0.137	0.000752	0.00086	0.000778	0.137	0.001726	0.00192	0.001881	0.001886	0.001715	0.001875	0.001874	0.137	0.001846	0.002168	0.002108	0.002299	0.002202	0.002102	0.002073
0.139	0.000839	0.000907	0.000826	0.139	0.002102	0.002144	0.00221	0.139	0.001167	0.001074	0.001149	0.139	0.000763	0.000822	0.00083	0.139	0.001786	0.001643	0.001924	0.001998	0.001908	0.001894	0.00181	0.139	0.001701	0.001872	0.002111	0.001942	0.002209	0.002074	0.002069
0.14	0.000793	0.000879	0.000854	0.14	0.002067	0.002125	0.00226	0.14	0.001091	0.001102	0.001062	0.14	0.00076	0.000795	0.000705	0.14	0.001721	0.001753	0.001811	0.001857	0.001913	0.00177	0.001837	0.14	0.001676	0.00193	0.002065	0.002127	0.001866	0.002046	0.002084
0.142	0.000756	0.000906	0.000924	0.142	0.001902	0.002117	0.00223	0.142	0.001044	0.001112	0.001038	0.142	0.000879	0.000714	0.000847	0.142	0.001833	0.001685	0.001772	0.001869	0.001758	0.001914	0.001726	0.142	0.001787	0.001878	0.001979	0.001834	0.001859	0.002015	0.001837
0.144	0.000731	0.000942	0.000898	0.144	0.002028	0.002143	0.00232	0.144	0.001	0.001079	0.001081	0.144	0.000859	0.000833	0.000826	0.144	0.001884	0.001576	0.001774	0.001914	0.001737	0.001842	0.001978	0.144	0.001788	0.00177	0.001978	0.002025	0.001989	0.001954	0.002102
0.146	0.000834	0.000933	0.001029	0.146	0.001914	0.002106	0.00224	0.146	0.00112	0.001056	0.001196	0.146	0.00084	0.000778	0.000822	0.146	0.00176	0.001744	0.001808	0.001781	0.001795	0.0018	0.001789	0.146	0.001819	0.001785	0.001839	0.001744	0.001859	0.002039	0.001851
0.147	0.000711	0.000935	0.000828	0.147	0.001979	0.0021	0.00225	0.147	0.000961	0.001032	0.001027	0.147	0.000856	0.00083	0.000776	0.147	0.001618	0.00168	0.00187	0.001903	0.001927	0.001877	0.001749	0.147	0.001559	0.001846	0.001725	0.001896	0.002054	0.001884	0.001792
0.149	0.000841	0.000932	0.000954	0.149	0.00199	0.00212	0.002146	0.149	0.001062	0.00107	0.001087	0.149	0.00091	0.000887	0.000761	0.149	0.001815	0.001789	0.001784	0.00185	0.001976	0.002024	0.001738	0.149	0.001552	0.001751	0.001935	0.001964	0.002006	0.00194	0.001921
0.151	0.000859	0.00091	0.000909	0.151	0.001946	0.002118	0.00224	0.151	0.00104	0.000968	0.001095	0.151	0.000807	0.000782	0.000805	0.151	0.001755	0.001746	0.001811	0.001858	0.001774	0.002014	0.001862	0.151	0.001763	0.001687	0.001864	0.001726	0.001835	0.002006	0.001902
0.152	0.000738	0.000961	0.00082	0.152	0.001896	0.001958	0.002168	0.152	0.000965	0.001025	0.000974	0.152	0.000857	0.000745	0.000798	0.152	0.001633	0.001693	0.002009	0.001736	0.001697	0.00173	0.001774	0.152	0.001667	0.001612	0.001871	0.001821	0.001821	0.001814	0.001818
0.154	0.000701	0.000953	0.000877	0.154	0.002003	0.002044	0.002189	0.154	0.00092	0.000997	0.000953	0.154	0.000773	0.000719	0.000764	0.154	0.00167	0.001739	0.00186	0.001827	0.001586	0.00173	0.001763	0.154	0.001637	0.001525	0.001723	0.00176	0.001976	0.001741	0.001731
0.156	0.000783	0.000865	0.000846	0.156	0.00191	0.001977	0.002135	0.156	0.000973	0.000866	0.000938	0.156	0.000797	0.000764	0.000794	0.156	0.001695	0.00173	0.001706	0.001893	0.001765	0.001764	0.001844	0.156	0.001507	0.00164	0.001668	0.001784	0.001865	0.001671	0.001684
0.158	0.000732	0.000804	0.000785	0.158	0.001959	0.002025	0.002122	0.158	0.00091	0.000879	0.000967	0.158	0.000727	0.000672	0.0007	0.158	0.001744	0.001681	0.001867	0.001762	0.001889	0.001655	0.001762	0.158	0.001474	0.001551	0.001721	0.001684	0.001768	0.001693	0.001816
0.159	0.000696	0.000821	0.000871	0.159	0.001851	0.002	0.002013	0.159	0.000849	0.000932	0.000966	0.159	0.000808	0.000755	0.000797	0.159	0.001635	0.00173	0.001827	0.001924	0.001895	0.001836	0.001839	0.159	0.001447	0.001777	0.001764	0.001997	0.001856	0.001805	0.001795
0.161	0.000723	0.000792	0.000812	0.161	0.001949	0.001975	0.002082	0.161	0.000856	0.000837	0.00089	0.161	0.000679	0.000651	0.00073	0.161	0.001704	0.001664	0.0017	0.001702	0.001832	0.001719	0.00169	0.161	0.001412	0.00142	0.001569	0.001542	0.001701	0.001748	0.00181
0.163	0.000651	0.000807	0.000866	0.163	0.001803	0.002079	0.002067	0.163	0.000833	0.00083	0.000885	0.163	0.000833	0.000747	0.00078	0.163	0.001834	0.001722	0.001838	0.001911	0.001899	0.001959	0.00192	0.163	0.001619	0.001566	0.001742	0.001735	0.001951	0.001709	0.001798
0.165	0.000704	0.000859	0.000845	0.165	0.001907	0.001934	0.002086	0.165	0.000817	0.000897	0.000876	0.165	0.000715	0.000711	0.000732	0.165	0.001708	0.001541	0.001799	0.001693	0.001941	0.001766	0.001945	0.165	0.001599	0.001542	0.00153	0.001656	0.001788	0.00168	0.001876
0.166	0.000735	0.000864	0.00088	0.166	0.001794	0.001934	0.00201	0.166	0.000839	0.000899	0.000837	0.166	0.000803	0.000636	0.000806	0.166	0.00172	0.001645	0.001787	0.001865	0.001843	0.001823	0.001901	0.166	0.001595	0.001722	0.001626	0.001599	0.001793	0.001706	0.001865
0.168	0.000699	0.000839	0.000796	0.168	0.001873	0.001925	0.002083	0.168	0.00085	0.000834	0.000869	0.168	0.000756	0.000719	0.000727	0.168	0.001586	0.001752	0.001805	0.001867	0.001872	0.001642	0.001798	0.168	0.001439	0.00153	0.001759	0.001539	0.001713	0.001758	0.001775
0.17	0.000697	0.000794	0.000787	0.17	0.001808	0.001941	0.002014	0.17	0.000845	0.00085	0.000885	0.17	0.000817	0.00069	0.000774	0.17	0.001692	0.001676	0.001776	0.001843	0.001913	0.001812	0.001976	0.17	0.001484	0.001467	0.001647	0.001692	0.001696	0.001728	0.001679
0.171	0.00065	0.000841	0.000784	0.171	0.001849	0.001911	0.002053	0.171	0.000779	0.000815	0.000824	0.171	0.000759	0.000732	0.00069	0.171	0.001679	0.001728	0.001796	0.001876	0.001813	0.001803	0.001895	0.171	0.001371	0.001513	0.001669	0.001732	0.001688	0.001849	0.001747
0.173	0.000682	0.000824	0.000753	0.173	0.001751	0.001883	0.001929	0.173	0.000864	0.000825	0.000856	0.173	0.000752	0.000728	0.000745	0.173	0.001679	0.00172	0.001911	0.001875	0.001955	0.001893	0.00178	0.173	0.001348	0.001476	0.001547	0.001636	0.001586	0.001831	0.001703
0.175	0.000669	0.000797	0.000782	0.175	0.00178	0.001864	0.002006	0.175	0.000729	0.000764	0.000742	0.175	0.000756	0.000745	0.000688	0.175	0.001639	0.001769	0.001705	0.001907	0.001891	0.00184	0.001803	0.175	0.001337	0.001518	0.001691	0.001659	0.001711	0.001751	0.001616
0.177	0.000669	0.00076	0.000801	0.177	0.0017	0.00198	0.001992	0.177	0.000763	0.000819	0.000769	0.177	0.000813	0.000801	0.00078	0.177	0.001837	0.001837	0.001869	0.001945	0.001871	0.002009	0.001851	0.177	0.001573	0.001539	0.001647	0.001642	0.001799	0.001799	0.00189
0.178	0.000711	0.000785	0.000842	0.178	0.00178	0.001886	0.001961	0.178	0.000825	0.000777	0.000812	0.178	0.000854	0.000706	0.000744	0.178	0.001846	0.001804	0.001927	0.00176	0.001742	0.00188	0.001859	0.178	0.001396	0.001421	0.001771	0.001663	0.001705	0.001712	0.001549
0.18	0.000652	0.000744	0.000734	0.18	0.001715	0.00192	0.001964	0.18	0.000787	0.000782	0.000803	0.18	0.000861	0.000694	0.00075	0.18	0.001831	0.001719	0.00186	0.001735	0.001768	0.001813	0.001847	0.18	0.001463	0.001507	0.00163	0.001511	0.001592	0.001851	0.001603
0.182	0.000712	0.000796	0.000789	0.182	0.001705	0.001879	0.001983	0.182	0.000802	0.000763	0.000879	0.182	0.000897	0.000863	0.000854	0.182	0.001692	0.001694	0.001923	0.00192	0.001796	0.001667	0.001992	0.182	0.001426	0.001388	0.001553	0.001688	0.001585	0.001833	0.001768
0.183	0.000719	0.000726	0.00078	0.183	0.001723	0.001878	0.00189	0.183	0.000782	0.000804	0.000812	0.183	0.000971	0.000823	0.000922	0.183	0.001795	0.001649	0.001839	0.001853	0.001722	0.001737	0.001841	0.183	0.001495	0.001415	0.001589	0.001703	0.001602	0.001668	0.001661
0.185	0.000588	0.000792	0.000711	0.185	0.001791	0.001825	0.001971	0.185	0.000728	0.000721	0.000754	0.185	0.000903	0.000835	0.00092	0.185	0.001907	0.001726	0.001822	0.001931	0.001802	0.00183	0.001892	0.185	0.00152	0.001467	0.001678	0.00164	0.001677	0.001695	0.001798
0.187	0.000669	0.000819	0.000766	0.187	0.001763	0.001879	0.001905	0.187	0.00079	0.000729	0.000788	0.187	0.000773	0.000785	0.00075	0.187	0.001615	0.001699	0.001686	0.001843	0.001748	0.001778	0.001858	0.187	0.001439	0.001361	0.001472	0.001591	0.001603	0.00167	0.00177
0.189	0.000641	0.000789	0.00069	0.189	0.001682	0.001815	0.001951	0.189	0.000738	0.000705	0.000776	0.189	0.000828	0.000707	0.000774	0.189	0.001738	0.001702	0.001751	0.001744	0.00187	0.001813	0.001839	0.189	0.001474	0.001337	0.00152	0.001592	0.001686	0.001709	0.001713
0.19	0.000578	0.00075	0.000706	0.19	0.001773	0.00178	0.001932	0.19	0.00069	0.000722	0.000764	0.19	0.000746	0.000682	0.000698	0.19	0.001654	0.001667	0.001764	0.00173	0.001896	0.001823	0.001838	0.19	0.001629	0.001371	0.001641	0.001681	0.00157	0.001681	0.001756
0.192	0.000689	0.000753	0.000711	0.192	0.001747	0.001826	0.001825	0.192	0.000753	0.000692	0.000794	0.192	0.000713	0.000678	0.00071	0.192	0.001731	0.001687	0.001848	0.001748	0.001872	0.001878	0.001839	0.192	0.001487	0.001614	0.001563	0.001632	0.00173	0.001633	0.001819
0.194	0.00069	0.000779	0.000763	0.194	0.001682	0.001745	0.001898	0.194	0.00076	0.000729	0.00076	0.194	0.00075	0.000611	0.000688	0.194	0.001741	0.001547	0.001731	0.001716	0.001663	0.001616	0.001776	0.194	0.001537	0.001464	0.001528	0.001618	0.001634	0.001749	0.001512
0.196	0.000725	0.000775	0.000731	0.196	0.001783	0.00176	0.001898	0.196	0.000704	0.000741	0.000794	0.196	0.000623	0.000617	0.000673	0.196	0.001812	0.001649	0.001671	0.001733	0.001796	0.001624	0.001834	0.196	0.001462	0.001514	0.001552	0.001635	0.001581	0.001674	0.001662
0.197	0.00068	0.000789	0.000679	0.197	0.001707	0.00187	0.001837	0.197	0.000743	0.000737	0.000747	0.197	0.000625	0.000698	0.000663	0.197	0.001735	0.001662	0.001808	0.001862	0.001835	0.001839	0.00185	0.197	0.001375	0.001484	0.001445	0.001598	0.001746	0.001775	0.001651
0.199	0.000695	0.000757	0.000713	0.199	0.001668	0.00176	0.001816	0.199	0.000681	0.000709	0.000789	0.199	0.000583	0.000666	0.000596	0.199	0.001624	0.001704	0.001638	0.001737	0.001697	0.001775	0.001825	0.199	0.001497	0.001419	0.001658	0.001601	0.001746	0.001737	0.001676
0.201	0.000657	0.000725	0.000605	0.201	0.001701	0.001745	0.001797	0.201	0.000703	0.000712	0.000665	0.201	0.000587	0.000584	0.000612	0.201	0.00164	0.001492	0.001701	0.001704	0.001689	0.001747	0.001623	0.201	0.001517	0.001436	0.001582	0.001614	0.001572	0.001666	0.001726
0.202	0.000683	0.000813	0.00066	0.202	0.001657	0.001826	0.001755	0.202	0.000687	0.000747	0.000653	0.202	0.000633	0.000597	0.000601	0.202	0.001703	0.001606	0.001677	0.001751	0.001736	0.001668	0.0017	0.202	0.00151	0.001435	0.001603	0.001632	0.00175	0.001669	0.001713
0.204	0.000776	0.000671	0.000722	0.204	0.001695	0.001813	0.001788	0.204	0.000787	0.000644	0.000796	0.204	0.000568	0.000644	0.000578	0.204	0.001728	0.001753	0.001719	0.001901	0.001714	0.001661	0.001908	0.204	0.001531	0.001565	0.001532	0.001764	0.001716	0.00166	0.001758
0.206	0.000717	0.000734	0.000692	0.206	0.001622	0.001732	0.001769	0.206	0.000732	0.000701	0.000699	0.206	0.000613	0.000554	0.000615	0.206	0.001755	0.001601	0.001604	0.00171	0.00169	0.001711	0.001708	0.206	0.001536	0.001507	0.001596	0.00158	0.001572	0.001591	0.00173
0.208	0.000699	0.00078	0.000668	0.208	0.001664	0.001752	0.001828	0.208	0.000679	0.000737	0.000677	0.208	0.000569	0.000613	0.000522	0.208	0.001563	0.001671	0.001689	0.001818	0.001812	0.001795	0.001626	0.208	0.001559	0.00141	0.001648	0.001603	0.001462	0.001682	0.001692
0.209	0.000651	0.000743	0.000707	0.209	0.001657	0.001757	0.00164	0.209	0.000689	0.000658	0.000682	0.209	0.000559	0.000596	0.000642	0.209	0.001599	0.001664	0.001676	0.001696	0.00166	0.001758	0.001678	0.209	0.00156	0.001352	0.00152	0.001589	0.001685	0.001641	0.001746
0.211	0.000701	0.000764	0.000686	0.211	0.001688	0.001747	0.001752	0.211	0.000676	0.00073	0.000701	0.211	0.000568	0.000605	0.000573	0.211	0.001731	0.001553	0.001812	0.001712	0.001632	0.001744	0.001718	0.211	0.001451	0.001532	0.00163	0.00158	0.001735	0.001609	0.001641
0.213	0.000661	0.000692	0.000618	0.213	0.00169	0.001758	0.001806	0.213	0.000591	0.000667	0.000719	0.213	0.000585	0.000543	0.000593	0.213	0.001636	0.001647	0.001792	0.001714	0.001597	0.001736	0.001629	0.213	0.001578	0.001485	0.001484	0.001541	0.001629	0.001616	0.001613
0.215	0.00069	0.000733	0.000713	0.215	0.0017	0.001756	0.00179	0.215	0.000706	0.000702	0.000737	0.215	0.000609	0.000626	0.000554	0.215	0.001511	0.001593	0.001689	0.001988	0.001754	0.001622	0.001771	0.215	0.001483	0.001534	0.001627	0.001589	0.001669	0.001688	0.001555
0.216	0.000661	0.000721	0.000722	0.216	0.001662	0.001719	0.001706	0.216	0.000727	0.000677	0.000698	0.216	0.000535	0.000574	0.000516	0.216	0.001464	0.001635	0.001704	0.001779	0.00167	0.001526	0.001739	0.216	0.001473	0.001437	0.001701	0.001591	0.001724	0.001671	0.001548
0.218	0.000662	0.000688	0.0006	0.218	0.001676	0.001727	0.001731	0.218	0.000689	0.000693	0.000652	0.218	0.000543	0.000624	0.000543	0.218	0.001591	0.001743	0.001678	0.001741	0.001661	0.001645	0.001718	0.218	0.001386	0.00149	0.001616	0.001526	0.001628	0.001522	0.001596
0.22	0.000673	0.000722	0.000656	0.22	0.001647	0.001709	0.001719	0.22	0.000715	0.000678	0.000685	0.22	0.000508	0.000546	0.000506	0.22	0.001601	0.001471	0.001757	0.00169	0.001686	0.001663	0.001665	0.22	0.001428	0.001416	0.001531	0.001504	0.001595	0.001581	0.001684
0.221	0.000616	0.000674	0.000623	0.221	0.001598	0.001599	0.001673	0.221	0.00066	0.000646	0.000635	0.221	0.000475	0.000521	0.000463	0.221	0.001468	0.001545	0.001628	0.001506	0.001616	0.00165	0.001695	0.221	0.001377	0.001327	0.00154	0.001442	0.001497	0.001574	0.001578
0.223	0.000615	0.000707	0.000574	0.223	0.001576	0.001668	0.001565	0.223	0.000651	0.000732	0.000653	0.223	0.000533	0.000567	0.000564	0.223	0.001666	0.001567	0.00155	0.00169	0.001645	0.001634	0.00171	0.223	0.001332	0.00147	0.001595	0.00159	0.001575	0.001542	0.00156
0.225	0.000656	0.00065	0.000621	0.225	0.001598	0.001643	0.001691	0.225	0.000623	0.000637	0.000623	0.225	0.000529	0.000517	0.000502	0.225	0.001523	0.001544	0.001809	0.001696	0.001663	0.00168	0.001662	0.225	0.001307	0.001359	0.001569	0.001528	0.001681	0.001633	0.001627
0.227	0.000657	0.000632	0.000593	0.227	0.001584	0.001745	0.001619	0.227	0.000619	0.000632	0.000637	0.227	0.000545	0.000581	0.000552	0.227	0.001531	0.001526	0.001764	0.001967	0.001758	0.001748	0.001671	0.227	0.001418	0.001486	0.001616	0.001548	0.001706	0.001582	0.001662
0.228	0.000626	0.000668	0.000562	0.228	0.001592	0.001638	0.001604	0.228	0.000607	0.000618	0.000618	0.228	0.000531	0.000528	0.00054	0.228	0.001603	0.001635	0.001644	0.00166	0.001632	0.001629	0.001771	0.228	0.001417	0.001272	0.00153	0.001486	0.001632	0.001497	0.001464
0.23	0.000645	0.000707	0.0006	0.23	0.001571	0.001626	0.001584	0.23	0.000657	0.000648	0.000647	0.23	0.000558	0.000527	0.000462	0.23	0.00151	0.001451	0.001606	0.001582	0.00168	0.001723	0.001696	0.23	0.001403	0.001433	0.001505	0.001451	0.001512	0.001523	0.001588
0.232	0.000663	0.000679	0.000592	0.232	0.001488	0.001619	0.001598	0.232	0.000586	0.000611	0.00061	0.232	0.000504	0.000518	0.000559	0.232	0.001579	0.001462	0.001649	0.001758	0.001697	0.001544	0.001692	0.232	0.001349	0.001353	0.00152	0.001487	0.001629	0.001521	0.001396
0.233	0.000617	0.000694	0.000551	0.233	0.001588	0.001618	0.001639	0.233	0.000642	0.000609	0.000611	0.233	0.000537	0.000501	0.000598	0.233	0.001562	0.001426	0.001752	0.001689	0.001693	0.00166	0.00162	0.233	0.001435	0.001322	0.001509	0.001586	0.001564	0.001449	0.001527
0.235	0.000638	0.000662	0.000621	0.235	0.001598	0.001635	0.001581	0.235	0.000647	0.000601	0.000609	0.235	0.000506	0.000494	0.00049	0.235	0.001558	0.001571	0.001651	0.001627	0.001732	0.001601	0.001638	0.235	0.001407	0.001374	0.001464	0.001464	0.001526	0.001534	0.001595
0.237	0.000628	0.000646	0.000605	0.237	0.00162	0.001624	0.001591	0.237	0.00063	0.000616	0.000687	0.237	0.000518	0.000547	0.000479	0.237	0.001497	0.001537	0.001609	0.001601	0.001643	0.001687	0.001877	0.237	0.001313	0.00143	0.001446	0.001536	0.001537	0.001568	0.001632
0.239	0.000562	0.00064	0.000575	0.239	0.001525	0.001642	0.001543	0.239	0.00057	0.000632	0.000595	0.239	0.000536	0.000557	0.000493	0.239	0.001564	0.001664	0.00168	0.001757	0.001517	0.001609	0.001712	0.239	0.001339	0.001411	0.00137	0.001575	0.001539	0.001621	0.001517
0.24	0.000593	0.000633	0.000562	0.24	0.001583	0.001649	0.001641	0.24	0.000541	0.000597	0.000597	0.24	0.000519	0.000559	0.000512	0.24	0.001584	0.001686	0.001632	0.001709	0.001771	0.001721	0.001622	0.24	0.00132	0.001414	0.001547	0.001453	0.001648	0.001512	0.001573
0.242	0.000616	0.00065	0.000624	0.242	0.001624	0.001522	0.00157	0.242	0.000631	0.000605	0.000618	0.242	0.000567	0.000476	0.000559	0.242	0.001512	0.001398	0.001609	0.001606	0.001523	0.001707	0.001489	0.242	0.00134	0.00128	0.001399	0.001428	0.001601	0.001446	0.001499
0.244	0.000639	0.000624	0.000548	0.244	0.001589	0.001566	0.001602	0.244	0.000711	0.000617	0.000615	0.244	0.000532	0.000465	0.000519	0.244	0.001585	0.001529	0.001608	0.001598	0.001678	0.001611	0.001655	0.244	0.001326	0.001379	0.001346	0.001525	0.001498	0.001578	0.001462
0.246	0.00059	0.00065	0.000598	0.246	0.001491	0.001539	0.001554	0.246	0.000573	0.000619	0.000589	0.246	0.000495	0.000488	0.000474	0.246	0.001513	0.001395	0.001667	0.001717	0.001653	0.00155	0.001653	0.246	0.001341	0.001372	0.001469	0.001379	0.001463	0.00136	0.00144
0.247	0.000585	0.000652	0.000544	0.247	0.00145	0.001494	0.001474	0.247	0.000604	0.000668	0.000563	0.247	0.000463	0.000492	0.00046	0.247	0.001496	0.001488	0.001683	0.001725	0.001621	0.001629	0.001552	0.247	0.001258	0.001342	0.001571	0.001478	0.001524	0.00149	0.001401
0.249	0.000627	0.000586	0.000592	0.249	0.001461	0.001542	0.00151	0.249	0.000636	0.000604	0.000558	0.249	0.000558	0.00046	0.00049	0.249	0.001417	0.001554	0.001715	0.001594	0.001642	0.001663	0.001652	0.249	0.001399	0.001382	0.001508	0.001498	0.001528	0.001483	0.001387
0.251	0.000612	0.000649	0.000605	0.251	0.001585	0.001518	0.001553	0.251	0.000565	0.000622	0.000584	0.251	0.000476	0.000492	0.000459	0.251	0.001473	0.001532	0.001591	0.001658	0.00164	0.001679	0.001728	0.251	0.001332	0.001378	0.001538	0.001304	0.001481	0.001477	0.001376
0.252	0.000633	0.000663	0.000598	0.252	0.001435	0.001525	0.001488	0.252	0.000582	0.000651	0.000634	0.252	0.000563	0.000533	0.000575	0.252	0.001631	0.001474	0.001576	0.001691	0.001606	0.001835	0.001732	0.252	0.001372	0.001496	0.001511	0.00145	0.001457	0.001467	0.00149
0.254	0.000666	0.000618	0.000575	0.254	0.001555	0.001506	0.00156	0.254	0.000601	0.000603	0.000578	0.254	0.000535	0.000498	0.000514	0.254	0.001545	0.001512	0.001711	0.001604	0.001495	0.001667	0.001685	0.254	0.001317	0.001242	0.00143	0.0015	0.001402	0.001401	0.001409
0.256	0.000607	0.000636	0.000596	0.256	0.00153	0.001531	0.001594	0.256	0.000606	0.000569	0.000583	0.256	0.000518	0.00049	0.000491	0.256	0.001511	0.001546	0.001616	0.001535	0.001522	0.001598	0.001626	0.256	0.001307	0.001264	0.001454	0.001517	0.001586	0.001401	0.001535
0.258	0.000632	0.000536	0.000548	0.258	0.001462	0.001516	0.00154	0.258	0.000582	0.000536	0.000596	0.258	0.000493	0.00051	0.000528	0.258	0.001594	0.001589	0.001498	0.001711	0.001614	0.001576	0.001698	0.258	0.001236	0.001345	0.001516	0.001404	0.001481	0.001534	0.001381
0.259	0.000648	0.000634	0.000621	0.259	0.001511	0.001549	0.001554	0.259	0.000592	0.000614	0.000562	0.259	0.000504	0.000477	0.00052	0.259	0.001583	0.001527	0.001552	0.00159	0.00157	0.001659	0.001691	0.259	0.001299	0.001259	0.001392	0.001508	0.001429	0.001513	0.001503
0.261	0.000603	0.000625	0.00048	0.261	0.001521	0.001501	0.001573	0.261	0.000491	0.000522	0.0005	0.261	0.000504	0.000503	0.00059	0.261	0.001529	0.001611	0.001715	0.001821	0.001654	0.00166	0.001617	0.261	0.001221	0.001374	0.001489	0.001437	0.001597	0.001543	0.001496
0.263	0.00057	0.000637	0.000547	0.263	0.001474	0.001519	0.001492	0.263	0.000513	0.000575	0.000491	0.263	0.000563	0.000498	0.000542	0.263	0.001622	0.001567	0.001554	0.0016	0.001762	0.001764	0.001681	0.263	0.001433	0.00139	0.001464	0.001431	0.00144	0.001356	0.001464
0.264	0.000561	0.000611	0.000544	0.264	0.001534	0.001512	0.001584	0.264	0.000501	0.000556	0.000519	0.264	0.000603	0.0005	0.000561	0.264	0.001819	0.001641	0.001671	0.00161	0.001639	0.001748	0.00176	0.264	0.001471	0.001418	0.001431	0.001483	0.001438	0.001457	0.001443
0.266	0.0006	0.000596	0.000577	0.266	0.001554	0.001458	0.001597	0.266	0.000608	0.000569	0.000466	0.266	0.000473	0.000514	0.000507	0.266	0.001482	0.001466	0.00158	0.001557	0.001602	0.001583	0.00153	0.266	0.001277	0.001337	0.001365	0.001335	0.001306	0.001484	0.001354
0.268	0.000601	0.000569	0.000564	0.268	0.00145	0.001488	0.001497	0.268	0.00061	0.00052	0.000582	0.268	0.000492	0.000495	0.000438	0.268	0.001408	0.001587	0.001585	0.00178	0.001597	0.001499	0.001639	0.268	0.001297	0.001317	0.001402	0.00147	0.001518	0.001474	0.00145
0.27	0.000628	0.000554	0.00061	0.27	0.001418	0.001532	0.001441	0.27	0.000613	0.00054	0.000598	0.27	0.000534	0.000508	0.000487	0.27	0.001586	0.001599	0.001598	0.001599	0.001627	0.001567	0.001717	0.27	0.001308	0.00137	0.00143	0.001379	0.001403	0.001474	0.001432
0.271	0.000578	0.000571	0.000571	0.271	0.001445	0.001472	0.001497	0.271	0.000621	0.000485	0.000537	0.271	0.000452	0.000477	0.000453	0.271	0.00154	0.001604	0.001609	0.001641	0.001639	0.001698	0.001812	0.271	0.001327	0.001383	0.00145	0.001431	0.001562	0.001475	0.001396
0.273	0.000584	0.00063	0.000613	0.273	0.0014	0.001523	0.001443	0.273	0.000556	0.000519	0.000592	0.273	0.000606	0.000539	0.000591	0.273	0.001782	0.001588	0.001696	0.001774	0.001712	0.00157	0.001635	0.273	0.001278	0.001425	0.001466	0.001424	0.001437	0.001493	0.001449
0.275	0.00061	0.000535	0.000554	0.275	0.001578	0.001561	0.0016	0.275	0.000579	0.00052	0.000529	0.275	0.000511	0.000489	0.000534	0.275	0.001611	0.001613	0.0017	0.001749	0.001674	0.001677	0.001679	0.275	0.001329	0.001369	0.001444	0.001519	0.001534	0.001526	0.001444
0.277	0.000601	0.000583	0.000564	0.277	0.001469	0.001501	0.001539	0.277	0.00055	0.000571	0.000542	0.277	0.000479	0.00049	0.000467	0.277	0.001581	0.002293	0.002454	0.001558	0.001799	0.001658	0.00175	0.277	0.001787	0.001334	0.001509	0.001392	0.001408	0.001478	0.001495
0.278	0.000593	0.000597	0.000538	0.278	0.001403	0.001506	0.001493	0.278	0.000533	0.00052	0.000516	0.278	0.00051	0.000507	0.000518	0.278	0.001549	0.00157	0.001663	0.00167	0.001708	0.001555	0.001615	0.278	0.001228	0.001367	0.001375	0.001445	0.001525	0.001568	0.001493
0.28	0.000619	0.000612	0.000565	0.28	0.001494	0.001459	0.001512	0.28	0.000531	0.000586	0.000575	0.28	0.000548	0.000458	0.000532	0.28	0.001438	0.001535	0.001579	0.00165	0.001614	0.001627	0.001628	0.28	0.001198	0.001403	0.001384	0.001479	0.001527	0.001485	0.001366
0.282	0.000576	0.000569	0.000567	0.282	0.001441	0.001535	0.001533	0.282	0.000494	0.000504	0.000468	0.282	0.00045	0.000514	0.000454	0.282	0.001495	0.001633	0.001594	0.001683	0.001667	0.00169	0.001788	0.282	0.001313	0.001346	0.001497	0.001434	0.001532	0.001514	0.001441
0.283	0.0006	0.000549	0.000512	0.283	0.001353	0.00141	0.00142	0.283	0.000542	0.000523	0.000537	0.283	0.000449	0.00048	0.000532	0.283	0.001515	0.00151	0.001672	0.001593	0.001667	0.001581	0.001594	0.283	0.001385	0.001319	0.001382	0.001468	0.001528	0.00149	0.001494
0.285	0.000576	0.000549	0.000553	0.285	0.00142	0.001497	0.001464	0.285	0.000537	0.000519	0.000522	0.285	0.000497	0.000479	0.000499	0.285	0.00156	0.001514	0.001538	0.001585	0.001597	0.001636	0.001763	0.285	0.001376	0.001377	0.001402	0.001325	0.001514	0.001476	0.001385
0.287	0.00065	0.000539	0.000543	0.287	0.00145	0.001469	0.001504	0.287	0.000601	0.000554	0.000555	0.287	0.000522	0.000521	0.000527	0.287	0.001523	0.001504	0.001601	0.001569	0.001576	0.001618	0.001622	0.287	0.001249	0.00141	0.00143	0.001339	0.001557	0.001427	0.001383
0.289	0.000542	0.000578	0.00051	0.289	0.001425	0.001473	0.00147	0.289	0.000524	0.000585	0.000484	0.289	0.000487	0.000444	0.000489	0.289	0.001565	0.001528	0.001579	0.001691	0.001621	0.00155	0.001506	0.289	0.001274	0.001268	0.001446	0.001413	0.00145	0.001457	0.001419
0.29	0.000582	0.000572	0.000519	0.29	0.001405	0.001472	0.00152	0.29	0.000512	0.000564	0.000501	0.29	0.000472	0.000462	0.000516	0.29	0.001518	0.001482	0.001556	0.001681	0.001597	0.001462	0.00156	0.29	0.001367	0.001378	0.00147	0.001387	0.001403	0.001488	0.00138
0.292	0.000646	0.00061	0.000634	0.292	0.001429	0.001457	0.001501	0.292	0.000557	0.000556	0.000546	0.292	0.000452	0.000454	0.000482	0.292	0.00163	0.001511	0.001533	0.001557	0.001679	0.001637	0.001712	0.292	0.001239	0.001334	0.001314	0.00127	0.001354	0.001455	0.001472
0.294	0.000588	0.000573	0.000564	0.294	0.001419	0.001408	0.001452	0.294	0.000554	0.000515	0.000504	0.294	0.00052	0.000448	0.000535	0.294	0.001588	0.001466	0.00159	0.001692	0.001697	0.001696	0.001591	0.294	0.001363	0.001249	0.001335	0.001387	0.001522	0.001436	0.001245
0.295	0.00062	0.000562	0.000533	0.295	0.001424	0.001532	0.001452	0.295	0.000498	0.000475	0.000502	0.295	0.000468	0.000507	0.00049	0.295	0.001521	0.001575	0.001667	0.001639	0.001709	0.001601	0.001623	0.295	0.001304	0.001322	0.001461	0.001476	0.001526	0.001505	0.001388
0.297	0.000558	0.000601	0.000473	0.297	0.00139	0.001415	0.001468	0.297	0.000503	0.000527	0.000462	0.297	0.0005	0.000425	0.000576	0.297	0.001602	0.001441	0.001565	0.00168	0.001577	0.00149	0.001662	0.297	0.001263	0.001267	0.001341	0.0013	0.001389	0.001381	0.001438
0.299	0.000605	0.000635	0.000578	0.299	0.001478	0.001508	0.001504	0.299	0.000545	0.000579	0.000547	0.299	0.000487	0.000553	0.000498	0.299	0.00147	0.001647	0.001747	0.001634	0.001642	0.001668	0.001629	0.299	0.001397	0.001488	0.001534	0.001525	0.001441	0.001507	0.001516
0.301	0.000594	0.00061	0.000505	0.301	0.001416	0.001436	0.001447	0.301	0.000544	0.00054	0.000488	0.301	0.000458	0.000482	0.000488	0.301	0.001574	0.001428	0.001579	0.001616	0.00165	0.001625	0.001659	0.301	0.001318	0.001315	0.00139	0.001427	0.001446	0.001445	0.001531
0.302	0.000596	0.000575	0.000538	0.302	0.001425	0.001515	0.00144	0.302	0.000573	0.000511	0.000554	0.302	0.000509	0.000544	0.000537	0.302	0.001582	0.001642	0.001733	0.001727	0.001511	0.001615	0.001505	0.302	0.001374	0.001326	0.001515	0.001471	0.00147	0.001538	0.001418
0.304	0.000633	0.000602	0.000525	0.304	0.001427	0.001485	0.001497	0.304	0.00051	0.00058	0.000496	0.304	0.00048	0.000535	0.000486	0.304	0.00152	0.001553	0.001622	0.001698	0.001708	0.001642	0.001689	0.304	0.001273	0.001353	0.001514	0.001452	0.0015	0.001517	0.001438
0.306	0.000592	0.000594	0.000553	0.306	0.001432	0.001462	0.001452	0.306	0.000509	0.000579	0.000466	0.306	0.000462	0.000464	0.000438	0.306	0.001561	0.001516	0.001617	0.00161	0.001622	0.001708	0.00152	0.306	0.001349	0.001216	0.001393	0.00139	0.001401	0.001525	0.001377
0.308	0.000599	0.000613	0.000604	0.308	0.001371	0.001485	0.001403	0.308	0.000532	0.000544	0.000514	0.308	0.00051	0.000499	0.000499	0.308	0.001458	0.001547	0.001599	0.001647	0.001617	0.001739	0.0016	0.308	0.001351	0.001349	0.001407	0.001438	0.001401	0.00154	0.001476
0.309	0.000587	0.000567	0.000516	0.309	0.001442	0.001458	0.001456	0.309	0.00048	0.000488	0.000541	0.309	0.000518	0.000458	0.000503	0.309	0.001464	0.001505	0.001422	0.001512	0.001584	0.001437	0.001726	0.309	0.001248	0.001315	0.001333	0.001394	0.001544	0.001434	0.001412
0.311	0.00058	0.000587	0.00056	0.311	0.001406	0.001465	0.001481	0.311	0.0005	0.000522	0.000487	0.311	0.000497	0.000514	0.000482	0.311	0.001479	0.001569	0.001666	0.001557	0.001624	0.001619	0.00171	0.311	0.001278	0.00133	0.001426	0.001398	0.00139	0.001389	0.001361
0.313	0.000597	0.000588	0.000514	0.313	0.001413	0.00147	0.001418	0.313	0.00053	0.000497	0.000546	0.313	0.000569	0.000467	0.000523	0.313	0.001563	0.001515	0.001649	0.001625	0.001694	0.001564	0.001651	0.313	0.001382	0.001389	0.001407	0.001372	0.001432	0.00138	0.001368
0.314	0.000565	0.000598	0.000554	0.314	0.001449	0.001486	0.001493	0.314	0.000462	0.000572	0.000505	0.314	0.000529	0.000524	0.000515	0.314	0.001535	0.001528	0.001609	0.001619	0.001675	0.001539	0.00171	0.314	0.001393	0.00142	0.001405	0.001461	0.001562	0.001511	0.001485
0.316	0.000593	0.000584	0.000521	0.316	0.001391	0.001425	0.001482	0.316	0.000501	0.000495	0.000475	0.316	0.000485	0.000417	0.000479	0.316	0.001602	0.001555	0.001594	0.001673	0.00164	0.001621	0.001539	0.316	0.001269	0.001322	0.001334	0.001408	0.001468	0.001457	0.00132
0.318	0.000623	0.000596	0.000599	0.318	0.001436	0.00145	0.001403	0.318	0.000504	0.000559	0.000517	0.318	0.000508	0.000473	0.000469	0.318	0.001502	0.001476	0.001588	0.001714	0.001627	0.001803	0.001684	0.318	0.001327	0.001314	0.001457	0.001438	0.001468	0.001504	0.001393
0.32	0.000613	0.000593	0.000576	0.32	0.001396	0.001475	0.001411	0.32	0.000549	0.000523	0.000577	0.32	0.000471	0.000507	0.000465	0.32	0.00142	0.001594	0.00148	0.001701	0.001763	0.001753	0.001622	0.32	0.001294	0.001365	0.001454	0.001414	0.001468	0.001365	0.00142
0.321	0.000594	0.000584	0.000527	0.321	0.001413	0.001472	0.001441	0.321	0.000459	0.000507	0.000501	0.321	0.000526	0.00049	0.000538	0.321	0.001495	0.001625	0.001614	0.001735	0.00169	0.001552	0.001636	0.321	0.001337	0.001515	0.001438	0.001438	0.001468	0.001446	0.001485
0.323	0.000627	0.000521	0.00057	0.323	0.001422	0.00149	0.001507	0.323	0.000529	0.000491	0.000556	0.323	0.000425	0.000455	0.000446	0.323	0.00154	0.00154	0.001598	0.001735	0.001607	0.001638	0.001561	0.323	0.001329	0.001286	0.001451	0.001411	0.001473	0.001576	0.001424
0.325	0.000602	0.000542	0.000486	0.325	0.001362	0.001448	0.001454	0.325	0.000475	0.000558	0.000484	0.325	0.000443	0.00048	0.000446	0.325	0.001449	0.001498	0.001596	0.001617	0.001639	0.001681	0.001652	0.325	0.001319	0.001281	0.001484	0.001462	0.001421	0.001438	0.001471
0.326	0.000582	0.000535	0.000534	0.326	0.001346	0.001478	0.001386	0.326	0.000495	0.000523	0.000498	0.326	0.000507	0.000527	0.000502	0.326	0.001577	0.001575	0.00161	0.001564	0.001622	0.001623	0.001736	0.326	0.001328	0.001389	0.001435	0.001391	0.001435	0.00144	0.001482
0.328	0.000549	0.000573	0.000549	0.328	0.00144	0.001389	0.001432	0.328	0.00047	0.000527	0.000499	0.328	0.000478	0.000516	0.000491	0.328	0.001617	0.001551	0.001487	0.001633	0.001541	0.001552	0.001666	0.328	0.001217	0.001273	0.001432	0.001283	0.001376	0.001445	0.001338
0.33	0.000546	0.000598	0.000535	0.33	0.00143	0.00146	0.001456	0.33	0.000502	0.000495	0.000504	0.33	0.000466	0.000494	0.000506	0.33	0.001585	0.001551	0.001647	0.001585	0.001576	0.001654	0.001703	0.33	0.001299	0.001342	0.001531	0.001445	0.001441	0.001425	0.001415
0.332	0.000588	0.000549	0.000525	0.332	0.001422	0.001455	0.00145	0.332	0.00047	0.000526	0.000493	0.332	0.000471	0.00048	0.000543	0.332	0.001547	0.001649	0.001669	0.001596	0.001649	0.001704	0.001662	0.332	0.001351	0.001298	0.001363	0.001482	0.001437	0.001385	0.001445
0.333	0.000566	0.000607	0.000501	0.333	0.001436	0.001483	0.001467	0.333	0.000509	0.000549	0.000506	0.333	0.000498	0.000437	0.000521	0.333	0.001592	0.001441	0.001618	0.001674	0.001638	0.001554	0.001633	0.333	0.001351	0.001328	0.001385	0.001468	0.001395	0.001434	0.001353
0.335	0.000569	0.000549	0.000533	0.335	0.001422	0.001455	0.001471	0.335	0.000544	0.000462	0.000486	0.335	0.000493	0.000461	0.000491	0.335	0.001525	0.001538	0.00164	0.00162	0.001602	0.001542	0.001621	0.335	0.001217	0.00134	0.001337	0.001366	0.00151	0.001478	0.001426
0.337	0.00057	0.000583	0.000544	0.337	0.00137	0.001475	0.001413	0.337	0.000501	0.000517	0.000499	0.337	0.000421	0.000477	0.000432	0.337	0.001569	0.001575	0.001651	0.001565	0.001583	0.001591	0.001688	0.337	0.001323	0.001335	0.001431	0.001341	0.001446	0.001503	0.001372
0.339	0.000608	0.000574	0.000532	0.339	0.001373	0.001503	0.001345	0.339	0.00053	0.000513	0.000502	0.339	0.000486	0.000472	0.000498	0.339	0.001563	0.001565	0.001707	0.001643	0.00164	0.001542	0.001719	0.339	0.001372	0.001228	0.001406	0.001373	0.001444	0.001483	0.001457
0.34	0.000557	0.000568	0.000486	0.34	0.001422	0.001483	0.001471	0.34	0.000468	0.000528	0.000462	0.34	0.000453	0.000493	0.000476	0.34	0.001508	0.001561	0.001632	0.001572	0.001604	0.001673	0.001651	0.34	0.001193	0.00131	0.001543	0.001473	0.001527	0.001437	0.001454
0.342	0.000582	0.000565	0.000505	0.342	0.001368	0.001541	0.001439	0.342	0.000493	0.000522	0.00048	0.342	0.000533	0.000525	0.000533	0.342	0.001487	0.001553	0.001641	0.0017	0.001691	0.00165	0.001623	0.342	0.001336	0.001373	0.001522	0.001461	0.001478	0.001356	0.001404
0.344	0.000604	0.000565	0.000563	0.344	0.001433	0.001507	0.001465	0.344	0.00053	0.000481	0.000508	0.344	0.000511	0.000468	0.000489	0.344	0.001579	0.001476	0.001629	0.001646	0.001738	0.001638	0.001692	0.344	0.001272	0.001363	0.001446	0.001435	0.001478	0.001449	0.001464
0.345	0.000597	0.000575	0.000503	0.345	0.001364	0.001436	0.001458	0.345	0.00053	0.000516	0.000503	0.345	0.000525	0.000496	0.000493	0.345	0.001544	0.001464	0.001499	0.00164	0.001676	0.001679	0.001631	0.345	0.001335	0.001343	0.00141	0.001401	0.00142	0.00141	0.001405
0.347	0.000627	0.000562	0.000536	0.347	0.001437	0.001488	0.001463	0.347	0.000495	0.000567	0.000563	0.347	0.000512	0.000508	0.000473	0.347	0.00157	0.001614	0.001523	0.001652	0.001553	0.001629	0.001606	0.347	0.001279	0.001296	0.001403	0.001523	0.001477	0.001498	0.001439
0.349	0.000563	0.000577	0.000534	0.349	0.001352	0.001457	0.001456	0.349	0.000524	0.000523	0.000473	0.349	0.000499	0.000484	0.000524	0.349	0.001541	0.001534	0.001637	0.001727	0.001638	0.001677	0.001604	0.349	0.001361	0.00134	0.001344	0.00141	0.001458	0.00155	0.001437
0.351	0.000568	0.000571	0.000503	0.351	0.001426	0.001443	0.001475	0.351	0.000501	0.000526	0.000505	0.351	0.000502	0.000508	0.00045	0.351	0.001519	0.001524	0.001705	0.001723	0.001604	0.00155	0.001544	0.351	0.001335	0.001277	0.001519	0.001422	0.001451	0.001458	0.001366
0.352	0.000619	0.000546	0.000522	0.352	0.001397	0.001496	0.001452	0.352	0.000507	0.000484	0.000483	0.352	0.000483	0.000516	0.000484	0.352	0.001469	0.001657	0.001729	0.001694	0.001653	0.001633	0.001643	0.352	0.001367	0.001319	0.001413	0.001506	0.001467	0.001446	0.001472
0.354	0.000606	0.000555	0.000553	0.354	0.001446	0.001467	0.00142	0.354	0.000477	0.000542	0.000518	0.354	0.000473	0.000517	0.000505	0.354	0.001528	0.001499	0.001601	0.001676	0.00165	0.001642	0.001736	0.354	0.001351	0.001314	0.001502	0.001412	0.001442	0.001492	0.00137
0.356	0.000584	0.00054	0.000529	0.356	0.001419	0.001426	0.001462	0.356	0.000489	0.000507	0.000463	0.356	0.00051	0.000462	0.000493	0.356	0.00155	0.001583	0.001625	0.001566	0.001543	0.001671	0.001578	0.356	0.001358	0.001306	0.001441	0.001376	0.001501	0.001397	0.001354
0.358	0.000598	0.000535	0.000536	0.358	0.001431	0.001452	0.001486	0.358	0.000505	0.000495	0.000514	0.358	0.000493	0.000501	0.000461	0.358	0.00151	0.001518	0.001591	0.001561	0.00165	0.001593	0.00167	0.358	0.001302	0.001311	0.001431	0.001342	0.001524	0.001397	0.001321
0.359	0.000587	0.000564	0.000528	0.359	0.001384	0.001446	0.001468	0.359	0.000504	0.000484	0.000474	0.359	0.00047	0.000504	0.000489	0.359	0.001581	0.001628	0.001617	0.001588	0.001628	0.001602	0.00166	0.359	0.001274	0.001359	0.001446	0.001457	0.001434	0.001452	0.001434
0.361	0.000607	0.000566	0.0005	0.361	0.001388	0.00146	0.001389	0.361	0.000527	0.000496	0.000515	0.361	0.000524	0.000547	0.000484	0.361	0.001594	0.001526	0.001628	0.001688	0.001702	0.001586	0.001652	0.361	0.001358	0.00138	0.001453	0.001557	0.001516	0.001488	0.001363
0.363	0.000594	0.000514	0.000485	0.363	0.001383	0.001438	0.001425	0.363	0.000509	0.000506	0.000468	0.363	0.000456	0.000477	0.000436	0.363	0.001494	0.001551	0.001559	0.001729	0.001637	0.001588	0.001558	0.363	0.00132	0.001286	0.001365	0.001407	0.001347	0.001405	0.001387
0.364	0.000541	0.000563	0.000484	0.364	0.001351	0.001387	0.001443	0.364	0.000463	0.000538	0.000462	0.364	0.000502	0.000473	0.00048	0.364	0.00152	0.001431	0.001584	0.001565	0.001643	0.001617	0.001582	0.364	0.001355	0.001332	0.001336	0.001421	0.001388	0.001453	0.00135
0.366	0.000574	0.000558	0.000488	0.366	0.001382	0.001457	0.001364	0.366	0.000534	0.000501	0.000469	0.366	0.00047	0.000558	0.000485	0.366	0.001614	0.001539	0.001594	0.001558	0.001661	0.001657	0.001595	0.366	0.001206	0.00128	0.001341	0.001457	0.001468	0.001436	0.001446
0.368	0.000565	0.000581	0.000564	0.368	0.00142	0.001473	0.00142	0.368	0.000488	0.000499	0.000486	0.368	0.000566	0.000538	0.000555	0.368	0.001492	0.001553	0.00174	0.001644	0.001684	0.001658	0.001706	0.368	0.001313	0.001254	0.001436	0.001514	0.001514	0.001413	0.001514
0.37	0.000565	0.000564	0.000504	0.37	0.00142	0.001448	0.001488	0.37	0.000487	0.000512	0.000447	0.37	0.000509	0.000569	0.000526	0.37	0.001574	0.001573	0.001644	0.00167	0.001594	0.001617	0.001708	0.37	0.001318	0.001307	0.001442	0.001468	0.001537	0.001502	0.001451
0.371	0.00061	0.000554	0.000479	0.371	0.00143	0.001391	0.001455	0.371	0.000487	0.000516	0.000457	0.371	0.000567	0.000503	0.00056	0.371	0.001537	0.001463	0.001555	0.001581	0.001591	0.001686	0.001553	0.371	0.001341	0.001207	0.001299	0.001384	0.001463	0.001448	0.001438
0.373	0.000607	0.000556	0.00052	0.373	0.001407	0.001441	0.001447	0.373	0.000534	0.00048	0.000463	0.373	0.000572	0.000523	0.00051	0.373	0.001481	0.001465	0.001567	0.001687	0.001601	0.001595	0.001594	0.373	0.001381	0.001304	0.001492	0.001476	0.001422	0.001494	0.001447
0.375	0.000612	0.000555	0.000504	0.375	0.001458	0.001438	0.001444	0.375	0.000488	0.00051	0.00048	0.375	0.000555	0.000523	0.000536	0.375	0.001636	0.00149	0.001677	0.001559	0.00164	0.001634	0.001732	0.375	0.001325	0.001339	0.001415	0.001477	0.001485	0.001307	0.00138
0.376	0.00065	0.000568	0.000529	0.376	0.001428	0.001466	0.001455	0.376	0.000516	0.000509	0.000484	0.376	0.000497	0.000516	0.000477	0.376	0.001422	0.001613	0.001664	0.001737	0.001625	0.001589	0.001634	0.376	0.001281	0.001374	0.001487	0.001473	0.001456	0.001459	0.001394
0.378	0.000553	0.000547	0.000538	0.378	0.001349	0.001453	0.001457	0.378	0.000466	0.000516	0.000505	0.378	0.000541	0.000498	0.000526	0.378	0.001642	0.001476	0.00149	0.001621	0.001587	0.001585	0.001702	0.378	0.001321	0.001303	0.001467	0.001333	0.001521	0.001402	0.001488
0.38	0.000572	0.000588	0.000506	0.38	0.001422	0.001479	0.001444	0.38	0.000453	0.000505	0.000472	0.38	0.000472	0.000531	0.000454	0.38	0.001484	0.001499	0.001573	0.001552	0.001653	0.001649	0.001572	0.38	0.001367	0.001297	0.001364	0.001432	0.001512	0.0014	0.001304
0.382	0.000545	0.00055	0.000576	0.382	0.001403	0.001462	0.001437	0.382	0.000468	0.000484	0.000455	0.382	0.000531	0.000485	0.000516	0.382	0.00162	0.001536	0.001613	0.001676	0.001603	0.001656	0.00166	0.382	0.001256	0.001358	0.001359	0.00134	0.001523	0.001392	0.001441
0.383	0.000573	0.000564	0.000521	0.383	0.001465	0.001415	0.001452	0.383	0.000509	0.000521	0.000471	0.383	0.000456	0.000482	0.0005	0.383	0.001517	0.001556	0.001654	0.001665	0.001619	0.001696	0.001581	0.383	0.001317	0.00137	0.001543	0.001373	0.001503	0.001388	0.001374
0.385	0.000573	0.000559	0.000524	0.385	0.001413	0.001467	0.001415	0.385	0.000483	0.000516	0.000516	0.385	0.000454	0.0005	0.000492	0.385	0.001579	0.00158	0.001635	0.001661	0.001692	0.00158	0.001582	0.385	0.001351	0.001297	0.001451	0.001423	0.001472	0.001565	0.001417
0.387	0.00055	0.000579	0.000466	0.387	0.001393	0.00145	0.001446	0.387	0.000462	0.00049	0.000477	0.387	0.000493	0.000491	0.000535	0.387	0.001481	0.001496	0.001705	0.001693	0.001582	0.001641	0.001602	0.387	0.001288	0.001335	0.001396	0.00144	0.001439	0.001384	0.001526
0.389	0.000578	0.000566	0.000533	0.389	0.001437	0.001426	0.001426	0.389	0.000498	0.000492	0.000496	0.389	0.00044	0.000449	0.00047	0.389	0.001533	0.001505	0.001581	0.001635	0.001582	0.001592	0.001533	0.389	0.001348	0.001248	0.001303	0.001438	0.001328	0.001388	0.00134
0.39	0.000521	0.000537	0.000515	0.39	0.00137	0.001353	0.001389	0.39	0.000464	0.000501	0.000442	0.39	0.000488	0.000467	0.000512	0.39	0.001472	0.001426	0.001579	0.00153	0.001538	0.001563	0.001621	0.39	0.001327	0.001304	0.001348	0.001341	0.001418	0.001455	0.001358
0.392	0.000564	0.000533	0.000511	0.392	0.001378	0.001471	0.00143	0.392	0.00052	0.000524	0.000457	0.392	0.000531	0.000505	0.000497	0.392	0.001577	0.001464	0.001714	0.001602	0.001723	0.001535	0.00168	0.392	0.001357	0.001471	0.001479	0.001507	0.001574	0.001455	0.00136
0.394	0.000557	0.000626	0.00053	0.394	0.00139	0.001467	0.001439	0.394	0.000487	0.000489	0.000493	0.394	0.000477	0.000486	0.000494	0.394	0.001573	0.001457	0.001646	0.001608	0.001641	0.001636	0.001637	0.394	0.001349	0.001389	0.001434	0.001392	0.001412	0.001447	0.001447
0.395	0.000609	0.000589	0.00053	0.395	0.001396	0.001433	0.001432	0.395	0.000499	0.000517	0.000503	0.395	0.000503	0.0005	0.000475	0.395	0.00153	0.001529	0.001674	0.001581	0.001614	0.001601	0.001579	0.395	0.001294	0.00138	0.001442	0.001498	0.001458	0.001417	0.001469
0.397	0.000593	0.000596	0.00052	0.397	0.001419	0.001439	0.00143	0.397	0.000489	0.000531	0.000517	0.397	0.00054	0.000475	0.000505	0.397	0.001533	0.001531	0.001661	0.001516	0.001665	0.00153	0.001633	0.397	0.001341	0.001309	0.001322	0.00139	0.001399	0.001445	0.001423
0.399	0.000554	0.000537	0.000505	0.399	0.001432	0.001448	0.001477	0.399	0.000481	0.00047	0.000475	0.399	0.000521	0.000469	0.000517	0.399	0.00166	0.00151	0.001541	0.00159	0.001626	0.001587	0.001609	0.399	0.001338	0.001374	0.001351	0.001354	0.001466	0.001443	0.001414
0.401	0.000599	0.00053	0.000523	0.401	0.001412	0.00143	0.001418	0.401	0.000518	0.000457	0.000497	0.401	0.000464	0.000498	0.000489	0.401	0.001514	0.001497	0.001671	0.001608	0.001662	0.001623	0.001551	0.401	0.001295	0.001272	0.001327	0.001377	0.001416	0.001407	0.001319
0.402	0.000603	0.000498	0.000471	0.402	0.001417	0.00149	0.0014	0.402	0.000518	0.000442	0.000501	0.402	0.000462	0.000487	0.000485	0.402	0.001557	0.001642	0.001653	0.001652	0.001631	0.001712	0.001593	0.402	0.001272	0.00135	0.001392	0.001425	0.001465	0.001532	0.001449
0.404	0.000555	0.000557	0.000468	0.404	0.00127	0.001424	0.001304	0.404	0.000465	0.000484	0.000447	0.404	0.000483	0.000467	0.000485	0.404	0.001509	0.001531	0.001668	0.001654	0.001512	0.001533	0.001559	0.404	0.001361	0.001275	0.001397	0.001414	0.001453	0.001426	0.00137
0.406	0.000537	0.000538	0.000458	0.406	0.001458	0.001485	0.001486	0.406	0.000477	0.000455	0.000449	0.406	0.000459	0.000482	0.000489	0.406	0.001452	0.001542	0.001649	0.001584	0.001594	0.001517	0.001697	0.406	0.001244	0.001295	0.001381	0.001484	0.001528	0.001479	0.001394
0.407	0.000576	0.000511	0.000481	0.407	0.001465	0.001449	0.001454	0.407	0.00047	0.000454	0.000474	0.407	0.000452	0.000465	0.000505	0.407	0.001484	0.001476	0.001625	0.001564	0.001671	0.001662	0.001528	0.407	0.001371	0.001326	0.00143	0.001368	0.001459	0.001536	0.001416
0.409	0.00056	0.000581	0.000541	0.409	0.001351	0.001445	0.001439	0.409	0.000481	0.000522	0.00047	0.409	0.000457	0.000481	0.000462	0.409	0.001548	0.001551	0.001635	0.001696	0.001683	0.001678	0.001653	0.409	0.001276	0.001325	0.001428	0.001433	0.00148	0.001453	0.001363
0.411	0.000565	0.000531	0.000521	0.411	0.001382	0.001431	0.001394	0.411	0.000492	0.000445	0.000451	0.411	0.000524	0.000442	0.000536	0.411	0.001551	0.001494	0.001504	0.001648	0.001473	0.001545	0.001554	0.411	0.001412	0.001313	0.001348	0.001387	0.001493	0.001412	0.001351
0.413	0.00058	0.000579	0.00052	0.413	0.00145	0.001401	0.001435	0.413	0.00049	0.000503	0.000469	0.413	0.000512	0.00052	0.000513	0.413	0.001526	0.001529	0.00167	0.00155	0.001614	0.001607	0.00159	0.413	0.001292	0.001318	0.001398	0.001413	0.001451	0.001422	0.001425
0.414	0.000532	0.000572	0.000481	0.414	0.001399	0.001425	0.001436	0.414	0.000461	0.000474	0.00046	0.414	0.000492	0.000456	0.000483	0.414	0.001553	0.001542	0.001638	0.001663	0.001511	0.001597	0.001604	0.414	0.001305	0.001279	0.001436	0.001435	0.001496	0.001467	0.001423
0.416	0.000544	0.00056	0.000464	0.416	0.001372	0.001434	0.00139	0.416	0.0005	0.000465	0.000467	0.416	0.000525	0.000516	0.000496	0.416	0.001514	0.00152	0.001578	0.001613	0.001584	0.001469	0.00166	0.416	0.001373	0.001363	0.001473	0.001371	0.001385	0.001373	0.001421
0.418	0.00058	0.000548	0.000496	0.418	0.001425	0.001433	0.001423	0.418	0.000491	0.000482	0.000483	0.418	0.000455	0.000447	0.000466	0.418	0.001416	0.00162	0.001578	0.001613	0.001571	0.001691	0.001649	0.418	0.001292	0.001385	0.00138	0.001365	0.001346	0.001533	0.001419
0.42	0.000562	0.000592	0.000459	0.42	0.001356	0.001432	0.001366	0.42	0.000514	0.000494	0.000459	0.42	0.000514	0.000474	0.000468	0.42	0.001528	0.001514	0.001447	0.001586	0.001421	0.001549	0.001618	0.42	0.001347	0.00132	0.001363	0.001378	0.00147	0.001487	0.001412
0.421	0.000563	0.000584	0.000474	0.421	0.001357	0.001451	0.001386	0.421	0.000421	0.000509	0.000453	0.421	0.000473	0.000474	0.0005	0.421	0.00147	0.001493	0.001635	0.001674	0.001595	0.001505	0.001605	0.421	0.001363	0.001353	0.001416	0.001377	0.001403	0.001414	0.001354
0.423	0.00055	0.000504	0.000479	0.423	0.001474	0.001453	0.001407	0.423	0.000483	0.000453	0.000465	0.423	0.000466	0.000486	0.000489	0.423	0.001537	0.001505	0.001567	0.001567	0.001469	0.001575	0.001605	0.423	0.001301	0.001255	0.001344	0.001276	0.001388	0.001368	0.001421
0.425	0.00054	0.000504	0.000529	0.425	0.001291	0.001455	0.001392	0.425	0.000487	0.00043	0.000482	0.425	0.000494	0.000489	0.00046	0.425	0.001459	0.001497	0.001699	0.001698	0.001611	0.001672	0.001682	0.425	0.001291	0.00125	0.001388	0.001345	0.001414	0.001496	0.001395
0.426	0.000553	0.000552	0.000496	0.426	0.001392	0.001447	0.001417	0.426	0.000519	0.00049	0.000423	0.426	0.000484	0.000475	0.000473	0.426	0.001548	0.001523	0.001668	0.001634	0.001676	0.001647	0.001597	0.426	0.001385	0.001326	0.001458	0.001493	0.001525	0.001598	0.001348
0.428	0.000606	0.000507	0.000528	0.428	0.001387	0.001387	0.001415	0.428	0.000506	0.000443	0.000501	0.428	0.000461	0.000441	0.000473	0.428	0.001581	0.001494	0.001584	0.001464	0.00157	0.001572	0.00157	0.428	0.001245	0.001328	0.001374	0.001381	0.001521	0.001363	0.001344
0.43	0.000549	0.000539	0.000541	0.43	0.00141	0.001461	0.001442	0.43	0.000508	0.000487	0.000492	0.43	0.000423	0.000517	0.00046	0.43	0.00148	0.001518	0.001729	0.001579	0.001614	0.001722	0.00166	0.43	0.001281	0.001329	0.001445	0.001486	0.001478	0.001506	0.001385
0.432	0.000571	0.000553	0.000486	0.432	0.001357	0.001366	0.001421	0.432	0.000497	0.000486	0.000522	0.432	0.000512	0.000443	0.000518	0.432	0.001481	0.001543	0.001637	0.001673	0.001536	0.001588	0.001617	0.432	0.001304	0.001265	0.001346	0.001443	0.001415	0.001407	0.001394
0.433	0.000626	0.000582	0.000561	0.433	0.001363	0.001411	0.001448	0.433	0.000563	0.000484	0.000474	0.433	0.000533	0.000471	0.000515	0.433	0.001536	0.001491	0.001598	0.001659	0.001578	0.001534	0.001685	0.433	0.001309	0.001331	0.001372	0.001404	0.001414	0.001335	0.001381
0.435	0.000543	0.000596	0.000535	0.435	0.001396	0.001438	0.001456	0.435	0.00051	0.000498	0.000465	0.435	0.000471	0.000484	0.0005	0.435	0.001623	0.001536	0.001605	0.00158	0.001619	0.001583	0.001579	0.435	0.001353	0.001402	0.001418	0.001466	0.001498	0.001473	0.001459
0.437	0.000575	0.000546	0.000527	0.437	0.001352	0.001413	0.001395	0.437	0.000513	0.000474	0.000461	0.437	0.000511	0.000458	0.000452	0.437	0.001506	0.001432	0.001525	0.001613	0.001559	0.001533	0.001579	0.437	0.001296	0.001175	0.001442	0.001358	0.001365	0.001492	0.001403
0.438	0.000554	0.000536	0.000465	0.438	0.001391	0.001358	0.00139	0.438	0.00045	0.000462	0.00045	0.438	0.000507	0.000396	0.000425	0.438	0.001475	0.001464	0.001552	0.001592	0.001533	0.001558	0.001623	0.438	0.001255	0.001247	0.001282	0.001274	0.001445	0.001305	0.001343
0.44	0.000576	0.000564	0.000535	0.44	0.001382	0.00144	0.001462	0.44	0.00048	0.000443	0.000442	0.44	0.000469	0.000506	0.000464	0.44	0.001553	0.001487	0.001494	0.001591	0.001596	0.001565	0.001626	0.44	0.001296	0.00134	0.00145	0.001507	0.001503	0.001457	0.001451
0.442	0.000585	0.000542	0.000527	0.442	0.001405	0.001443	0.001469	0.442	0.000515	0.000454	0.000446	0.442	0.00047	0.000555	0.000451	0.442	0.001441	0.001534	0.001544	0.001737	0.001628	0.001575	0.001481	0.442	0.001303	0.001315	0.001483	0.001423	0.001456	0.001435	0.001465
0.444	0.000559	0.000522	0.000519	0.444	0.001363	0.001417	0.001416	0.444	0.000471	0.000497	0.00047	0.444	0.00044	0.000473	0.000489	0.444	0.001491	0.001472	0.001535	0.001547	0.00164	0.00156	0.001676	0.444	0.001243	0.001318	0.001504	0.001469	0.001475	0.001386	0.001465
0.445	0.00056	0.00055	0.000478	0.445	0.001374	0.001444	0.001424	0.445	0.000508	0.000471	0.000462	0.445	0.000445	0.000483	0.000414	0.445	0.001486	0.001526	0.00171	0.001648	0.001561	0.001623	0.001617	0.445	0.001242	0.001314	0.001408	0.001397	0.001576	0.001387	0.001445
0.447	0.00058	0.00056	0.000492	0.447	0.001342	0.001366	0.001409	0.447	0.000495	0.000487	0.000474	0.447	0.000482	0.000447	0.000484	0.447	0.001447	0.001352	0.001574	0.001575	0.001533	0.001574	0.001553	0.447	0.001437	0.001287	0.001411	0.001328	0.001368	0.001443	0.001364
0.449	0.000543	0.000584	0.000508	0.449	0.00141	0.001467	0.001469	0.449	0.000469	0.000499	0.000468	0.449	0.000506	0.000514	0.00053	0.449	0.001573	0.001559	0.001548	0.001666	0.001559	0.001755	0.001622	0.449	0.001307	0.001462	0.001439	0.001526	0.001479	0.001591	0.001486
0.451	0.000554	0.00054	0.000529	0.451	0.001427	0.001406	0.00147	0.451	0.000462	0.000489	0.000501	0.451	0.000532	0.000497	0.000497	0.451	0.001496	0.001427	0.001442	0.001642	0.001531	0.001625	0.001642	0.451	0.001346	0.00122	0.00127	0.001375	0.001403	0.001358	0.001294
0.452	0.000537	0.000563	0.000473	0.452	0.001425	0.001434	0.001463	0.452	0.000473	0.000476	0.000462	0.452	0.000496	0.000488	0.000514	0.452	0.001585	0.001485	0.001651	0.001797	0.001712	0.00156	0.00161	0.452	0.001337	0.00142	0.001412	0.001328	0.001472	0.001383	0.001419
0.454	0.000536	0.000573	0.000477	0.454	0.001426	0.001444	0.001494	0.454	0.000453	0.000555	0.000494	0.454	0.000513	0.000498	0.000485	0.454	0.00157	0.001509	0.001511	0.001623	0.001556	0.00158	0.001679	0.454	0.001411	0.0014	0.001446	0.001448	0.001464	0.001483	0.0013
0.456	0.000556	0.000555	0.000468	0.456	0.001471	0.001442	0.001498	0.456	0.000456	0.000471	0.000436	0.456	0.000487	0.000465	0.000477	0.456	0.001567	0.001528	0.001506	0.001729	0.001558	0.001531	0.001619	0.456	0.001348	0.001332	0.001388	0.001433	0.001425	0.001356	0.001354
0.457	0.000519	0.000564	0.000493	0.457	0.001374	0.001396	0.00138	0.457	0.00048	0.000495	0.000471	0.457	0.000494	0.000445	0.000477	0.457	0.001499	0.00141	0.001533	0.001624	0.001498	0.00148	0.001672	0.457	0.001364	0.001292	0.001361	0.001397	0.001437	0.001307	0.001348
0.459	0.000557	0.000585	0.000465	0.459	0.001344	0.001412	0.001392	0.459	0.000508	0.000486	0.000487	0.459	0.000471	0.000439	0.000449	0.459	0.001466	0.001397	0.001553	0.001643	0.00158	0.001502	0.001677	0.459	0.001389	0.001251	0.001375	0.001366	0.001412	0.00143	0.001447
0.461	0.000586	0.000566	0.000528	0.461	0.001378	0.001437	0.001363	0.461	0.000552	0.000499	0.000499	0.461	0.000504	0.000455	0.000488	0.461	0.001583	0.001567	0.001498	0.001613	0.001602	0.001545	0.001592	0.461	0.001323	0.00132	0.00139	0.001471	0.001544	0.001382	0.001489
0.463	0.000601	0.000554	0.000495	0.463	0.001426	0.001404	0.001435	0.463	0.000515	0.000491	0.000485	0.463	0.000475	0.000461	0.000439	0.463	0.001529	0.001433	0.001515	0.001601	0.001538	0.00155	0.001609	0.463	0.001245	0.001298	0.0015	0.001346	0.001561	0.001398	0.001316
0.464	0.000571	0.000573	0.000502	0.464	0.001422	0.001421	0.001405	0.464	0.0005	0.000489	0.000461	0.464	0.000402	0.000467	0.000434	0.464	0.001449	0.001461	0.001505	0.001595	0.001586	0.001513	0.001613	0.464	0.001218	0.001311	0.001403	0.001292	0.001456	0.001489	0.001416
0.466	0.000602	0.000553	0.000519	0.466	0.001333	0.001428	0.001381	0.466	0.000478	0.000456	0.000504	0.466	0.000469	0.000462	0.000486	0.466	0.001505	0.001472	0.001608	0.001641	0.001602	0.001616	0.00156	0.466	0.001329	0.001317	0.001332	0.001276	0.00129	0.001429	0.001406
0.468	0.000581	0.00054	0.000476	0.468	0.001406	0.001432	0.001437	0.468	0.000459	0.000458	0.000519	0.468	0.000474	0.000475	0.000449	0.468	0.001596	0.001484	0.001383	0.001614	0.001584	0.001573	0.001624	0.468	0.001201	0.001324	0.001356	0.001393	0.001521	0.001448	0.001401
0.47	0.000533	0.000538	0.000469	0.47	0.001361	0.001421	0.001452	0.47	0.000458	0.000529	0.000485	0.47	0.000473	0.000531	0.000476	0.47	0.001524	0.001516	0.001634	0.001727	0.001568	0.001617	0.001555	0.47	0.001331	0.001246	0.001445	0.001425	0.001587	0.001553	0.001377
0.471	0.000581	0.000574	0.000465	0.471	0.001402	0.001399	0.001459	0.471	0.00046	0.000491	0.000486	0.471	0.000431	0.000423	0.000438	0.471	0.001499	0.001523	0.001641	0.001619	0.001718	0.001539	0.001532	0.471	0.001226	0.001185	0.001447	0.001469	0.001482	0.001281	0.001348
0.473	0.000568	0.0006	0.000489	0.473	0.001422	0.001424	0.001441	0.473	0.000469	0.000499	0.000464	0.473	0.00051	0.000463	0.00046	0.473	0.001582	0.001385	0.001628	0.001608	0.001561	0.001593	0.001687	0.473	0.001311	0.001245	0.001415	0.00134	0.001465	0.001349	0.001458
0.475	0.000523	0.000569	0.000456	0.475	0.001374	0.001418	0.001464	0.475	0.000436	0.000451	0.000434	0.475	0.000468	0.000486	0.000475	0.475	0.001489	0.00155	0.00165	0.001678	0.001604	0.001513	0.001621	0.475	0.001327	0.001365	0.001471	0.001395	0.001459	0.001465	0.001372
0.476	0.000573	0.000523	0.000524	0.476	0.001406	0.001414	0.001431	0.476	0.000463	0.000472	0.000478	0.476	0.000408	0.000424	0.000429	0.476	0.00143	0.001554	0.001617	0.00148	0.001654	0.001588	0.001531	0.476	0.001161	0.001236	0.001518	0.001425	0.001471	0.001385	0.001345
0.478	0.000578	0.000554	0.000523	0.478	0.001387	0.001432	0.001404	0.478	0.000491	0.000537	0.000506	0.478	0.000434	0.00046	0.000429	0.478	0.001487	0.001486	0.00164	0.001507	0.001552	0.001561	0.001588	0.478	0.001305	0.001285	0.001482	0.001508	0.001444	0.001434	0.001391
0.48	0.000545	0.000565	0.000464	0.48	0.001354	0.001463	0.001445	0.48	0.000406	0.000458	0.000456	0.48	0.00043	0.000476	0.000427	0.48	0.001579	0.001481	0.00168	0.0016	0.001717	0.001519	0.001617	0.48	0.0012	0.001359	0.001483	0.0015	0.00147	0.001502	0.001443
0.482	0.000568	0.000574	0.000581	0.482	0.001332	0.001444	0.001454	0.482	0.000439	0.000526	0.000483	0.482	0.000432	0.000464	0.000407	0.482	0.001524	0.001505	0.001649	0.001667	0.001624	0.001647	0.001658	0.482	0.001321	0.001424	0.001442	0.001389	0.001341	0.001387	0.001462
0.483	0.000565	0.000554	0.000514	0.483	0.001352	0.001461	0.001382	0.483	0.000466	0.000474	0.000456	0.483	0.000416	0.000481	0.000463	0.483	0.001502	0.001536	0.001586	0.001508	0.001663	0.001554	0.00161	0.483	0.001298	0.001226	0.001454	0.001399	0.001506	0.001443	0.001417
0.485	0.000561	0.000514	0.000509	0.485	0.001366	0.001408	0.001402	0.485	0.000468	0.000452	0.000428	0.485	0.000444	0.000456	0.000444	0.485	0.001463	0.001585	0.001598	0.001559	0.001604	0.001628	0.001618	0.485	0.001308	0.00131	0.001398	0.001424	0.001457	0.001347	0.001538
0.487	0.000526	0.000506	0.000499	0.487	0.001399	0.001444	0.001428	0.487	0.000471	0.000416	0.000458	0.487	0.000444	0.000484	0.000482	0.487	0.001463	0.00158	0.001602	0.001591	0.001586	0.001645	0.001719	0.487	0.001307	0.001301	0.001339	0.001424	0.001491	0.001453	0.001452
0.488	0.000491	0.000569	0.000498	0.488	0.001349	0.001465	0.001463	0.488	0.000439	0.000477	0.000461	0.488	0.000479	0.000491	0.000451	0.488	0.001611	0.001592	0.00159	0.00159	0.001476	0.001629	0.001683	0.488	0.001263	0.001488	0.001406	0.001346	0.001446	0.001412	0.001532
0.49	0.000543	0.00059	0.000522	0.49	0.001394	0.001379	0.001387	0.49	0.000473	0.000509	0.000478	0.49	0.000536	0.000434	0.000518	0.49	0.001585	0.001472	0.001499	0.001551	0.001482	0.001538	0.001571	0.49	0.001304	0.0014	0.001335	0.001292	0.001463	0.001431	0.001342
0.492	0.000578	0.000542	0.000498	0.492	0.001395	0.0014	0.001426	0.492	0.000544	0.000497	0.000495	0.492	0.000484	0.00046	0.000446	0.492	0.001541	0.001489	0.001595	0.001614	0.001553	0.001496	0.001569	0.492	0.001185	0.00128	0.001359	0.001434	0.001515	0.00142	0.001289
0.494	0.000585	0.000517	0.00054	0.494	0.001363	0.001484	0.001421	0.494	0.000501	0.000456	0.000478	0.494	0.000503	0.000516	0.00056	0.494	0.001572	0.0015	0.001639	0.001766	0.001704	0.001503	0.001576	0.494	0.001261	0.001344	0.001374	0.001483	0.001517	0.001443	0.001414
0.495	0.00055	0.000515	0.00052	0.495	0.001456	0.001394	0.001431	0.495	0.000503	0.00046	0.000486	0.495	0.000435	0.000414	0.000424	0.495	0.001585	0.001436	0.001634	0.001574	0.001504	0.001469	0.001596	0.495	0.001238	0.001192	0.001362	0.001303	0.001398	0.001475	0.001324
0.497	0.000531	0.000561	0.00047	0.497	0.00133	0.001419	0.001397	0.497	0.000496	0.000471	0.000408	0.497	0.000516	0.000468	0.000461	0.497	0.001566	0.001522	0.001616	0.001667	0.001489	0.001633	0.001528	0.497	0.001237	0.00131	0.001387	0.001519	0.001392	0.001384	0.001405
0.499	0.000566	0.000552	0.000508	0.499	0.001358	0.001428	0.001406	0.499	0.000508	0.000473	0.000506	0.499	0.000468	0.000446	0.000486	0.499	0.001553	0.001468	0.001564	0.001492	0.001534	0.001554	0.001613	0.499	0.001278	0.001373	0.00143	0.001425	0.00148	0.001468	0.001545
0.501	0.000537	0.000588	0.000461	0.501	0.00135	0.00149	0.001434	0.501	0.000479	0.00047	0.000456	0.501	0.000449	0.000451	0.00045	0.501	0.001538	0.001506	0.00165	0.00162	0.001625	0.001656	0.001546	0.501	0.001353	0.001376	0.001407	0.001487	0.001492	0.001462	0.001341
0.502	0.000614	0.000569	0.000507	0.502	0.001367	0.001365	0.001448	0.502	0.000545	0.000486	0.000538	0.502	0.000465	0.000431	0.000464	0.502	0.001487	0.001482	0.001565	0.001642	0.001526	0.001544	0.001587	0.502	0.001279	0.001251	0.001392	0.001416	0.001567	0.001368	0.001478
0.504	0.00056	0.000548	0.000418	0.504	0.001398	0.001411	0.001406	0.504	0.00052	0.000488	0.000462	0.504	0.000459	0.000437	0.000462	0.504	0.001394	0.001452	0.001414	0.00157	0.001609	0.001546	0.001481	0.504	0.001238	0.001362	0.001352	0.001315	0.001514	0.001374	0.001378
0.506	0.000546	0.000527	0.000486	0.506	0.001336	0.001429	0.001406	0.506	0.000444	0.000434	0.000478	0.506	0.000461	0.00048	0.00051	0.506	0.00146	0.001496	0.001582	0.001634	0.001556	0.001566	0.001548	0.506	0.001311	0.001344	0.001454	0.00142	0.001479	0.001522	0.001345
0.507	0.000552	0.000561	0.000468	0.507	0.0014	0.001391	0.001442	0.507	0.000493	0.000395	0.000456	0.507	0.000507	0.000423	0.000511	0.507	0.001425	0.001527	0.001499	0.0015	0.001572	0.001545	0.001583	0.507	0.001309	0.001295	0.001349	0.001435	0.001362	0.001397	0.001363
0.509	0.000578	0.000533	0.000509	0.509	0.001351	0.00148	0.001442	0.509	0.000463	0.000513	0.000462	0.509	0.000485	0.000472	0.000417	0.509	0.001559	0.001543	0.001616	0.001642	0.001624	0.001657	0.00162	0.509	0.00122	0.001319	0.001411	0.001448	0.001565	0.001468	0.001359
0.511	0.000536	0.00054	0.000463	0.511	0.001358	0.001378	0.001392	0.511	0.00046	0.000439	0.000491	0.511	0.000489	0.000436	0.000479	0.511	0.001547	0.001517	0.001629	0.001571	0.001459	0.001463	0.001486	0.511	0.001348	0.001238	0.001383	0.001355	0.00142	0.001464	0.001411
0.513	0.00054	0.000555	0.000556	0.513	0.001405	0.001399	0.001424	0.513	0.000473	0.000407	0.00052	0.513	0.000435	0.000439	0.000438	0.513	0.001506	0.001494	0.001565	0.001547	0.001641	0.001603	0.001532	0.513	0.001267	0.001246	0.001379	0.001363	0.001353	0.00134	0.00133
0.514	0.000535	0.00057	0.000513	0.514	0.001339	0.001379	0.001387	0.514	0.000467	0.000452	0.000464	0.514	0.000487	0.000443	0.000454	0.514	0.001452	0.001483	0.001546	0.001593	0.001558	0.001563	0.001567	0.514	0.001306	0.001392	0.00139	0.0015	0.001393	0.001479	0.001436
0.516	0.000514	0.000559	0.000514	0.516	0.001377	0.001409	0.001444	0.516	0.000461	0.000428	0.000433	0.516	0.00044	0.000456	0.000443	0.516	0.001464	0.001472	0.001616	0.00159	0.001698	0.001558	0.001587	0.516	0.00128	0.001441	0.001451	0.001399	0.001567	0.00142	0.001383
0.518	0.000594	0.000553	0.000486	0.518	0.001335	0.001364	0.001408	0.518	0.000548	0.000493	0.000526	0.518	0.000485	0.00042	0.000485	0.518	0.001444	0.001459	0.00159	0.001605	0.001577	0.001485	0.001513	0.518	0.001293	0.001289	0.00125	0.001379	0.001411	0.001338	0.001389
0.519	0.000573	0.000531	0.000585	0.519	0.001415	0.001357	0.001434	0.519	0.000492	0.000473	0.000489	0.519	0.000418	0.000471	0.000443	0.519	0.001596	0.001465	0.001696	0.001604	0.001594	0.00156	0.00147	0.519	0.001296	0.001326	0.001366	0.001353	0.00144	0.001389	0.001531
0.521	0.000573	0.000604	0.000493	0.521	0.001347	0.001355	0.001444	0.521	0.000462	0.000505	0.000399	0.521	0.000465	0.000419	0.000499	0.521	0.001593	0.001483	0.00159	0.001531	0.001554	0.001482	0.001623	0.521	0.001282	0.001347	0.001418	0.001311	0.001336	0.001349	0.001382
0.523	0.000569	0.000581	0.000497	0.523	0.001392	0.00144	0.001442	0.523	0.000479	0.000466	0.000494	0.523	0.000421	0.000462	0.000414	0.523	0.001471	0.001435	0.001558	0.001686	0.001671	0.001614	0.001577	0.523	0.001282	0.00127	0.001442	0.001296	0.001443	0.001525	0.001435
0.525	0.000606	0.000587	0.000542	0.525	0.001342	0.001466	0.001411	0.525	0.000483	0.000479	0.000472	0.525	0.000363	0.000443	0.000417	0.525	0.001456	0.001584	0.001505	0.00151	0.001667	0.001539	0.001685	0.525	0.001199	0.001351	0.001414	0.001529	0.001391	0.001478	0.001433
0.526	0.000552	0.000556	0.000448	0.526	0.001286	0.001367	0.001354	0.526	0.000487	0.00052	0.000396	0.526	0.000445	0.000458	0.000435	0.526	0.00144	0.001642	0.00153	0.001517	0.001652	0.001688	0.001648	0.526	0.001228	0.001345	0.001316	0.001488	0.001612	0.001366	0.001405
0.528	0.000537	0.000564	0.000479	0.528	0.001337	0.001417	0.001383	0.528	0.000436	0.000469	0.000462	0.528	0.000441	0.000462	0.000432	0.528	0.001476	0.001461	0.001719	0.001608	0.001599	0.001633	0.001653	0.528	0.001246	0.001297	0.001484	0.001331	0.001502	0.001538	0.001363
0.53	0.000541	0.000515	0.000483	0.53	0.001344	0.001425	0.001428	0.53	0.000459	0.000474	0.000433	0.53	0.000378	0.000481	0.000445	0.53	0.001479	0.001509	0.001559	0.001628	0.001645	0.001566	0.00166	0.53	0.001279	0.001346	0.001381	0.001438	0.001376	0.0014	0.001435
0.532	0.000584	0.000514	0.000458	0.532	0.001333	0.001381	0.001411	0.532	0.000488	0.000466	0.000461	0.532	0.000466	0.000425	0.00048	0.532	0.001495	0.001494	0.001684	0.001555	0.001595	0.00146	0.001692	0.532	0.001364	0.001326	0.001363	0.001355	0.001404	0.001476	0.001349
0.533	0.00049	0.000524	0.000434	0.533	0.001329	0.001367	0.0014	0.533	0.000392	0.000441	0.000438	0.533	0.000509	0.000436	0.00049	0.533	0.001461	0.001359	0.001483	0.001556	0.001553	0.001623	0.001636	0.533	0.00132	0.001338	0.001264	0.001326	0.001354	0.001354	0.001462
0.535	0.000551	0.000543	0.000477	0.535	0.001338	0.001369	0.001446	0.535	0.000433	0.000471	0.000471	0.535	0.000462	0.000418	0.00052	0.535	0.001487	0.001462	0.001596	0.001561	0.001495	0.001617	0.001622	0.535	0.001301	0.001334	0.001439	0.001394	0.00138	0.001488	0.001374
0.537	0.00056	0.000597	0.000517	0.537	0.001354	0.001394	0.001511	0.537	0.000483	0.000457	0.000509	0.537	0.000455	0.000474	0.000497	0.537	0.001429	0.001548	0.001613	0.001518	0.001667	0.001557	0.001671	0.537	0.001274	0.001328	0.001439	0.001376	0.001468	0.001429	0.001509
0.538	0.000527	0.000568	0.000458	0.538	0.001379	0.001349	0.001436	0.538	0.000478	0.000459	0.000431	0.538	0.000472	0.000439	0.000429	0.538	0.001582	0.001413	0.001487	0.001522	0.00149	0.001593	0.001643	0.538	0.001288	0.001252	0.001383	0.001441	0.001459	0.001299	0.001375
0.54	0.000585	0.000525	0.000499	0.54	0.001313	0.001461	0.001422	0.54	0.000475	0.00046	0.00049	0.54	0.000484	0.000475	0.000431	0.54	0.001577	0.001524	0.0017	0.001589	0.001505	0.001657	0.001622	0.54	0.001163	0.001296	0.001403	0.001327	0.00148	0.001425	0.001433
0.542	0.00054	0.000578	0.000497	0.542	0.001389	0.001401	0.001405	0.542	0.000443	0.00045	0.000413	0.542	0.000482	0.000459	0.000445	0.542	0.001529	0.001583	0.001734	0.001677	0.001619	0.001627	0.001531	0.542	0.00127	0.001273	0.001385	0.001358	0.001466	0.001501	0.001347
0.544	0.000599	0.000542	0.000549	0.544	0.001334	0.00137	0.001439	0.544	0.000526	0.000492	0.000477	0.544	0.000382	0.000436	0.000467	0.544	0.001523	0.00147	0.001575	0.001443	0.001515	0.001645	0.001722	0.544	0.001276	0.001292	0.001295	0.001236	0.001382	0.001374	0.001407
0.545	0.000561	0.000522	0.000457	0.545	0.001333	0.001401	0.001421	0.545	0.000534	0.000448	0.000421	0.545	0.000405	0.000442	0.000476	0.545	0.001473	0.001477	0.001544	0.00157	0.00147	0.00174	0.001639	0.545	0.001258	0.001204	0.001469	0.001376	0.001387	0.001555	0.001368
0.547	0.000552	0.000525	0.00049	0.547	0.001358	0.001434	0.001442	0.547	0.000415	0.000447	0.000416	0.547	0.0005	0.000439	0.000503	0.547	0.001526	0.001592	0.001678	0.001532	0.001624	0.001721	0.001495	0.547	0.001264	0.001273	0.001337	0.001422	0.001507	0.001532	0.001462
0.549	0.000564	0.000596	0.000522	0.549	0.001384	0.001439	0.001423	0.549	0.000489	0.000526	0.00047	0.549	0.000488	0.000475	0.000434	0.549	0.001452	0.00154	0.001516	0.001696	0.00161	0.001622	0.001547	0.549	0.001332	0.001227	0.001345	0.001374	0.001466	0.001386	0.001427
0.55	0.000542	0.00054	0.000472	0.55	0.001406	0.001421	0.001414	0.55	0.000474	0.000492	0.00045	0.55	0.00045	0.000474	0.000443	0.55	0.001531	0.001661	0.001658	0.001573	0.001567	0.001552	0.001632	0.55	0.001311	0.00131	0.001475	0.00144	0.001524	0.001397	0.001388
0.552	0.000526	0.000543	0.000461	0.552	0.001377	0.001318	0.001467	0.552	0.000433	0.000469	0.000402	0.552	0.000501	0.000379	0.00047	0.552	0.001514	0.001497	0.001496	0.001411	0.001512	0.001516	0.00155	0.552	0.00132	0.001327	0.001437	0.001366	0.001366	0.001369	0.001399
0.554	0.00058	0.000603	0.000488	0.554	0.001372	0.00141	0.001396	0.554	0.000495	0.00047	0.000469	0.554	0.000467	0.000436	0.000445	0.554	0.001556	0.001608	0.001562	0.001594	0.001564	0.001659	0.001683	0.554	0.001319	0.001347	0.00134	0.001419	0.001354	0.001453	0.00143
0.556	0.000548	0.000521	0.000526	0.556	0.001393	0.001508	0.001455	0.556	0.000454	0.000485	0.000461	0.556	0.000441	0.000512	0.000502	0.556	0.001526	0.00142	0.001697	0.001703	0.001605	0.00167	0.001661	0.556	0.001204	0.001396	0.00145	0.001457	0.001452	0.001505	0.001479
0.557	0.000534	0.000512	0.000459	0.557	0.001357	0.001387	0.001464	0.557	0.000517	0.000451	0.000485	0.557	0.000471	0.000456	0.000459	0.557	0.001498	0.001415	0.00159	0.00157	0.001584	0.001717	0.001629	0.557	0.001341	0.001322	0.001459	0.001364	0.001445	0.001397	0.001508
0.559	0.000551	0.00051	0.000448	0.559	0.001292	0.001411	0.001307	0.559	0.000455	0.000449	0.00049	0.559	0.000381	0.000446	0.000499	0.559	0.001481	0.001525	0.001418	0.001644	0.001617	0.00149	0.001544	0.559	0.001236	0.001291	0.001438	0.001352	0.001454	0.001386	0.001246
0.561	0.000573	0.000506	0.000476	0.561	0.001283	0.001425	0.001376	0.561	0.000399	0.000454	0.000462	0.561	0.000442	0.000406	0.000476	0.561	0.001417	0.001349	0.001482	0.001548	0.001555	0.00154	0.001451	0.561	0.001147	0.001282	0.001425	0.001365	0.001281	0.001364	0.001209
0.563	0.000503	0.000563	0.000494	0.563	0.001454	0.001375	0.001496	0.563	0.000439	0.000474	0.000455	0.563	0.000421	0.000411	0.000427	0.563	0.001459	0.001372	0.001582	0.001449	0.001568	0.001389	0.001432	0.563	0.001214	0.001244	0.001342	0.001364	0.00145	0.001357	0.001265
0.564	0.000522	0.000511	0.000512	0.564	0.00133	0.001319	0.001369	0.564	0.000481	0.00045	0.000439	0.564	0.000393	0.000375	0.000418	0.564	0.00143	0.001455	0.001411	0.001476	0.001522	0.001458	0.001478	0.564	0.001246	0.001375	0.001358	0.001368	0.00128	0.001408	0.001362
0.566	0.000584	0.000557	0.000463	0.566	0.001362	0.001303	0.001407	0.566	0.000455	0.000481	0.000423	0.566	0.000464	0.000412	0.000479	0.566	0.00141	0.001445	0.00154	0.001434	0.001507	0.001553	0.001313	0.566	0.001354	0.001269	0.001428	0.001416	0.001338	0.001367	0.001321
0.568	0.000544	0.00056	0.000479	0.568	0.001421	0.001379	0.001485	0.568	0.000483	0.000457	0.000422	0.568	0.000493	0.000491	0.000485	0.568	0.001528	0.001374	0.001475	0.001713	0.001476	0.001639	0.001557	0.568	0.001353	0.001199	0.001549	0.001403	0.001335	0.0015	0.001438
0.569	0.000582	0.000547	0.000455	0.569	0.001397	0.001361	0.001449	0.569	0.000479	0.000494	0.000475	0.569	0.000379	0.000451	0.000448	0.569	0.001391	0.001321	0.001518	0.001638	0.001484	0.001547	0.001493	0.569	0.001294	0.001324	0.001334	0.001322	0.001298	0.001307	0.001391
0.571	0.000527	0.000523	0.000519	0.571	0.001394	0.001321	0.001365	0.571	0.0004	0.000454	0.000417	0.571	0.000361	0.000425	0.000409	0.571	0.001461	0.001447	0.001434	0.001342	0.001607	0.001395	0.001487	0.571	0.001264	0.001203	0.001417	0.001383	0.001224	0.001339	0.001254
0.573	0.000573	0.000484	0.000506	0.573	0.001317	0.001414	0.001345	0.573	0.000453	0.000417	0.000425	0.573	0.000428	0.000455	0.000383	0.573	0.001576	0.001285	0.001398	0.001712	0.001407	0.001603	0.001471	0.573	0.001318	0.001257	0.001302	0.001247	0.001386	0.001408	0.001352
0.575	0.000569	0.000495	0.000592	0.575	0.001306	0.001424	0.001476	0.575	0.000486	0.000391	0.000474	0.575	0.000442	0.000444	0.000451	0.575	0.001434	0.001439	0.001523	0.001594	0.001572	0.001581	0.001518	0.575	0.001096	0.001228	0.001344	0.001277	0.001399	0.001341	0.001369
0.576	0.000573	0.000485	0.000538	0.576	0.001416	0.001374	0.001444	0.576	0.000438	0.000424	0.000482	0.576	0.000495	0.000403	0.000452	0.576	0.001413	0.001581	0.001467	0.001458	0.001521	0.001681	0.001524	0.576	0.001254	0.001214	0.001455	0.001403	0.001457	0.001283	0.001338
0.578	0.000496	0.000612	0.000406	0.578	0.001357	0.001308	0.001402	0.578	0.000441	0.000538	0.000432	0.578	0.000421	0.000446	0.000433	0.578	0.001547	0.001493	0.001622	0.001548	0.001505	0.001523	0.001654	0.578	0.001276	0.001239	0.001549	0.001302	0.001453	0.001453	0.001518
0.58	0.00048	0.000536	0.000447	0.58	0.001401	0.001385	0.001447	0.58	0.000395	0.000462	0.000472	0.58	0.000416	0.000424	0.000407	0.58	0.001532	0.001482	0.00151	0.001482	0.001405	0.00153	0.001576	0.58	0.00132	0.001341	0.001354	0.001442	0.001303	0.001391	0.001356
0.581	0.000554	0.000557	0.000452	0.581	0.001315	0.001423	0.001427	0.581	0.000478	0.000502	0.000463	0.581	0.000488	0.000534	0.000499	0.581	0.001502	0.001439	0.001579	0.001408	0.001642	0.001538	0.001517	0.581	0.001426	0.001333	0.001396	0.001325	0.001398	0.001489	0.001493
0.583	0.00054	0.00052	0.000504	0.583	0.001425	0.001462	0.001454	0.583	0.000454	0.000467	0.000479	0.583	0.000396	0.000488	0.00045	0.583	0.001504	0.001601	0.001468	0.001499	0.001294	0.001501	0.001395	0.583	0.001284	0.001497	0.001429	0.001502	0.001451	0.001478	0.001469
0.585	0.000489	0.000533	0.000507	0.585	0.001364	0.001486	0.001365	0.585	0.000413	0.000468	0.000396	0.585	0.000505	0.000508	0.000535	0.585	0.001582	0.001355	0.001597	0.001601	0.001469	0.001571	0.001563	0.585	0.001264	0.001315	0.001506	0.001458	0.001436	0.001494	0.001414
0.587	0.000518	0.000524	0.000467	0.587	0.001463	0.001445	0.001418	0.587	0.000446	0.000465	0.000491	0.587	0.000338	0.000433	0.000385	0.587	0.001474	0.001446	0.001731	0.00161	0.001588	0.001542	0.00179	0.587	0.001213	0.001292	0.001405	0.001579	0.001426	0.001369	0.001374
0.588	0.000536	0.000505	0.000436	0.588	0.001209	0.001467	0.001299	0.588	0.000482	0.000433	0.000439	0.588	0.000416	0.000439	0.000511	0.588	0.001469	0.001398	0.001447	0.001473	0.001404	0.00142	0.001425	0.588	0.001294	0.001288	0.001225	0.001289	0.001373	0.001487	0.001264
0.59	0.000568	0.000532	0.000461	0.59	0.001437	0.001394	0.00145	0.59	0.000464	0.000431	0.000408	0.59	0.000476	0.000466	0.000469	0.59	0.001545	0.001318	0.001596	0.001773	0.001585	0.001487	0.001691	0.59	0.001296	0.001276	0.001406	0.001442	0.001467	0.001249	0.001339
0.592	0.000559	0.000566	0.000497	0.592	0.0014	0.001364	0.001446	0.592	0.000429	0.000418	0.000517	0.592	0.000386	0.000423	0.000379	0.592	0.001469	0.001414	0.001649	0.001652	0.001478	0.001545	0.001579	0.592	0.001208	0.001261	0.001365	0.001326	0.001426	0.001494	0.00143
0.594	0.000544	0.000492	0.00049	0.594	0.001288	0.001407	0.001286	0.594	0.000454	0.000387	0.000479	0.594	0.000358	0.000406	0.000345	0.594	0.001351	0.001497	0.001556	0.001357	0.001687	0.001642	0.001511	0.594	0.001204	0.001353	0.001477	0.001499	0.001252	0.001347	0.001539
0.595	0.000527	0.000586	0.000443	0.595	0.001293	0.001404	0.001368	0.595	0.000455	0.000481	0.00042	0.595	0.000375	0.000373	0.000445	0.595	0.001373	0.001407	0.001575	0.001498	0.00143	0.001529	0.001767	0.595	0.001121	0.001419	0.00126	0.001405	0.001391	0.001287	0.001451
0.597	0.000533	0.000662	0.000468	0.597	0.001305	0.001426	0.001417	0.597	0.000507	0.000507	0.000459	0.597	0.000497	0.000412	0.000503	0.597	0.0014	0.001587	0.001494	0.0016	0.001464	0.001681	0.001584	0.597	0.001337	0.001354	0.001418	0.001486	0.001307	0.00146	0.001269
0.599	0.000521	0.000562	0.000497	0.599	0.001389	0.001359	0.001531	0.599	0.000478	0.000508	0.000485	0.599	0.000365	0.000513	0.00038	0.599	0.001351	0.001484	0.001461	0.001488	0.001648	0.001657	0.001703	0.599	0.001187	0.001386	0.001459	0.001475	0.001355	0.00141	0.001472
0.6	0.000531	0.0005	0.000447	0.6	0.001292	0.00135	0.00137	0.6	0.000456	0.000453	0.000431	0.6	0.000394	0.000369	0.000327	0.6	0.00134	0.001244	0.001673	0.001521	0.001597	0.001445	0.001305	0.6	0.001424	0.001115	0.001325	0.001153	0.001352	0.001422	0.001237
0.602	0.000537	0.000524	0.000409	0.602	0.001336	0.001492	0.001308	0.602	0.000313	0.000405	0.000426	0.602	0.000483	0.00048	0.000415	0.602	0.001633	0.001321	0.001762	0.001516	0.001437	0.001544	0.001704	0.602	0.001493	0.001378	0.001426	0.001482	0.001502	0.001385	0.001583
0.604	0.000565	0.000532	0.00042	0.604	0.001347	0.001382	0.001417	0.604	0.00042	0.000401	0.000463	0.604	0.000341	0.000468	0.000304	0.604	0.001391	0.00136	0.001634	0.001361	0.001393	0.001572	0.001298	0.604	0.001055	0.001266	0.001151	0.001489	0.001452	0.001397	0.001412
0.606	0.000568	0.000573	0.000432	0.606	0.001191	0.00131	0.001299	0.606	0.000482	0.000552	0.000446	0.606	0.000558	0.00036	0.000465	0.606	0.001337	0.001549	0.001335	0.001537	0.001583	0.001551	0.001465	0.606	0.001536	0.001323	0.001303	0.001358	0.001362	0.001464	0.001447
0.607	0.00055	0.000564	0.00055	0.607	0.001498	0.001317	0.001433	0.607	0.000502	0.000456	0.000456	0.607	0.000372	0.000394	0.000348	0.607	0.001515	0.001438	0.001613	0.001498	0.001544	0.001398	0.001555	0.607	0.001176	0.001373	0.001346	0.001425	0.001339	0.001318	0.001412
0.609	0.000506	0.000585	0.000473	0.609	0.001339	0.001374	0.001381	0.609	0.000461	0.000447	0.000454	0.609	0.000488	0.000459	0.000417	0.609	0.001389	0.001464	0.001424	0.001665	0.001471	0.001631	0.001636	0.609	0.001173	0.001266	0.001254	0.001352	0.001471	0.001429	0.001304
0.611	0.000572	0.000533	0.00054	0.611	0.001344	0.001343	0.001303	0.611	0.000445	0.000387	0.000473	0.611	0.00028	0.000346	0.000378	0.611	0.001242	0.001228	0.001516	0.001415	0.001338	0.001403	0.001407	0.611	0.00115	0.001062	0.001486	0.001307	0.001189	0.001299	0.001463
0.613	0.000508	0.000564	0.000364	0.613	0.001265	0.001446	0.001377	0.613	0.000429	0.000428	0.000373	0.613	0.000439	0.000377	0.000483	0.613	0.001541	0.001584	0.001511	0.00164	0.001792	0.001503	0.001622	0.613	0.001248	0.001267	0.001496	0.001348	0.001521	0.001451	0.001341
0.614	0.000595	0.000563	0.000424	0.614	0.001386	0.001541	0.00148	0.614	0.00048	0.000499	0.000399	0.614	0.000397	0.000521	0.000435	0.614	0.001523	0.001502	0.001614	0.001471	0.001497	0.001488	0.001454	0.614	0.001333	0.001347	0.001521	0.001346	0.001608	0.001447	0.001406
0.616	0.000502	0.000582	0.000422	0.616	0.001313	0.001338	0.001347	0.616	0.000296	0.00048	0.000353	0.616	0.000431	0.000497	0.000377	0.616	0.001352	0.001471	0.001668	0.001561	0.001426	0.001588	0.001687	0.616	0.001147	0.001447	0.00143	0.001487	0.001203	0.001109	0.001352
0.618	0.000526	0.000531	0.000457	0.618	0.001349	0.001419	0.001323	0.618	0.000372	0.000392	0.000484	0.618	0.000413	0.000473	0.000458	0.618	0.001637	0.001479	0.001738	0.00158	0.001564	0.001326	0.001636	0.618	0.001277	0.001312	0.001406	0.001243	0.001293	0.001468	0.001523
0.619	0.000633	0.000566	0.000518	0.619	0.00128	0.001414	0.001377	0.619	0.000538	0.000456	0.0004	0.619	0.000468	0.000395	0.000448	0.619	0.001373	0.001482	0.001639	0.001745	0.001728	0.001594	0.001464	0.619	0.001449	0.001316	0.001398	0.001429	0.001306	0.001276	0.001276
0.621	0.000414	0.000546	0.000461	0.621	0.001416	0.001444	0.001471	0.621	0.00038	0.000463	0.000446	0.621	0.000351	0.000502	0.000407	0.621	0.001492	0.001285	0.001537	0.00166	0.001622	0.001674	0.001594	0.621	0.001207	0.001285	0.001443	0.001334	0.001478	0.001356	0.001415
0.623	0.000536	0.000602	0.000476	0.623	0.001244	0.001431	0.001335	0.623	0.000436	0.000455	0.00049	0.623	0.000352	0.000449	0.00041	0.623	0.00163	0.001374	0.001763	0.001327	0.001472	0.001517	0.001304	0.623	0.00106	0.001206	0.001303	0.001267	0.001314	0.00146	0.001263
0.625	0.000523	0.000519	0.000501	0.625	0.001376	0.001525	0.001424	0.625	0.000498	0.00053	0.000452	0.625	0.000337	0.000389	0.000356	0.625	0.00127	0.001438	0.001427	0.001433	0.00169	0.001446	0.001482	0.625	0.000979	0.001311	0.001301	0.001361	0.001599	0.001361	0.00147
0.626	0.000396	0.000508	0.00046	0.626	0.001347	0.001538	0.001394	0.626	0.000386	0.000448	0.000441	0.626	0.000387	0.000498	0.000463	0.626	0.001446	0.001333	0.001567	0.001597	0.001664	0.001895	0.001554	0.626	0.001333	0.001599	0.001555	0.001356	0.001584	0.001573	0.001519
0.628	0.00066	0.000626	0.000582	0.628	0.001264	0.001348	0.001508	0.628	0.000596	0.000403	0.000473	0.628	0.0005	0.000458	0.000526	0.628	0.001446	0.001175	0.001513	0.001482	0.001616	0.001539	0.001458	0.628	0.001326	0.001226	0.001305	0.001265	0.001187	0.001211	0.001332
0.63	0.000507	0.000457	0.000438	0.63	0.001445	0.001468	0.001482	0.63	0.00038	0.000346	0.000523	0.63	0.000455	0.000448	0.000564	0.63	0.001519	0.001611	0.001458	0.001641	0.001827	0.001549	0.001577	0.63	0.001152	0.001145	0.001501	0.001355	0.001419	0.001555	0.001256
0.631	0.000459	0.000528	0.00046	0.631	0.001356	0.001319	0.001423	0.631	0.000434	0.000649	0.000469	0.631	0.000477	0.000371	0.000502	0.631	0.001415	0.00132	0.001258	0.001419	0.001444	0.001498	0.001407	0.631	0.001385	0.001245	0.001302	0.00134	0.00147	0.001477	0.001062
0.633	0.000665	0.000576	0.000439	0.633	0.001429	0.001294	0.00151	0.633	0.000457	0.000432	0.000497	0.633	0.00037	0.00024	0.000352	0.633	0.001428	0.001245	0.001181	0.001368	0.001535	0.001468	0.001179	0.633	0.001189	0.000904	0.001409	0.000939	0.001266	0.001044	0.001265
0.635	0.000611	0.000571	0.000387	0.635	0.001515	0.001232	0.001545	0.635	0.000487	0.000362	0.00049	0.635	0.000378	0.000316	0.00041	0.635	0.001598	0.001478	0.001543	0.001546	0.001245	0.001838	0.001664	0.635	0.001272	0.001318	0.001322	0.001336	0.001462	0.001393	0.0014
0.637	0.000556	0.000574	0.000453	0.637	0.001331	0.001328	0.001481	0.637	0.000405	0.000499	0.000376	0.637	0.000415	0.000378	0.000465	0.637	0.001477	0.001454	0.001532	0.001386	0.001202	0.001337	0.001529	0.637	0.001329	0.000876	0.001268	0.001473	0.001358	0.001353	0.001241
0.638	0.000568	0.000452	0.000367	0.638	0.001341	0.001454	0.001541	0.638	0.000466	0.000445	0.000415	0.638	0.00036	0.000563	0.000311	0.638	0.001284	0.001447	0.001527	0.001488	0.001536	0.00142	0.001515	0.638	0.000926	0.001222	0.001506	0.001106	0.001191	0.001442	0.001142
0.64	0.000505	0.000602	0.000631	0.64	0.001328	0.00127	0.001342	0.64	0.000488	0.000439	0.000372	0.64	0.00029	0.000386	0.000408	0.64	0.001389	0.001158	0.001412	0.001554	0.001472	0.001442	0.001401	0.64	0.001051	0.001195	0.001386	0.001345	0.001293	0.001311	0.001065
0.642	0.000427	0.000562	0.000347	0.642	0.001228	0.001423	0.001245	0.642	0.000405	0.000424	0.000309	0.642	0.000463	0.000461	0.000438	0.642	0.001401	0.001682	0.001833	0.001679	0.001809	0.001692	0.001486	0.642	0.001328	0.001318	0.00162	0.001602	0.001572	0.001441	0.001204
0.644	0.00056	0.000514	0.000483	0.644	0.001288	0.001281	0.001532	0.644	0.000462	0.000474	0.000526	0.644	0.00047	0.00039	0.00035	0.644	0.001532	0.001482	0.00152	0.001502	0.001378	0.001445	0.001679	0.644	0.001193	0.001261	0.001282	0.001183	0.001358	0.001098	0.001433
0.645	0.000441	0.000502	0.000401	0.645	0.001311	0.001283	0.001432	0.645	0.00049	0.000483	0.00043	0.645	0.000415	0.000345	0.000365	0.645	0.001552	0.001381	0.001183	0.001521	0.001612	0.001131	0.001479	0.645	0.00105	0.001197	0.00114	0.001607	0.001238	0.00146	0.001295
0.647	0.000502	0.000458	0.000442	0.647	0.001318	0.00131	0.001386	0.647	0.000567	0.00035	0.000461	0.647	0.000508	0.00029	0.000568	0.647	0.001347	0.001407	0.001565	0.001387	0.001495	0.001429	0.001478	0.647	0.001537	0.001239	0.001435	0.001461	0.00122	0.001334	0.001362
0.649	0.000517	0.000583	0.000468	0.649	0.001392	0.001561	0.001464	0.649	0.000552	0.000229	0.000472	0.649	0.000443	0.000455	0.000467	0.649	0.001569	0.001227	0.001488	0.001297	0.001119	0.001463	0.001482	0.649	0.001251	0.001359	0.001645	0.00142	0.001255	0.001399	0.001452
0.65	0.000715	0.00056	0.000431	0.65	0.001374	0.001611	0.001318	0.65	0.000516	0.000531	0.000433	0.65	0.00022	0.000488	0.000316	0.65	0.001439	0.001131	0.001461	0.001775	0.001656	0.001617	0.001351	0.65	0.00114	0.001017	0.001306	0.001147	0.001169	0.001131	0.001414
0.652	0.00027	0.000407	0.00032	0.652	0.001323	0.001342	0.001226	0.652	0.000387	0.000367	0.000201	0.652	0.000332	0.000433	0.000441	0.652	0.001327	0.001547	0.001483	0.001463	0.001597	0.001876	0.00155	0.652	0.001456	0.001262	0.001448	0.001455	0.001288	0.001428	0.001257
0.654	0.000558	0.000482	0.000409	0.654	0.001312	0.001345	0.001297	0.654	0.000548	0.000411	0.000493	0.654	0.000375	0.000364	0.000345	0.654	0.001348	0.001438	0.001468	0.001431	0.001416	0.001211	0.001821	0.654	0.001117	0.001362	0.001297	0.001239	0.00142	0.000946	0.001233
0.656	0.000619	0.000505	0.000512	0.656	0.00131	0.001419	0.001487	0.656	0.000632	0.000475	0.000492	0.656	0.000409	0.000405	0.000502	0.656	0.001373	0.001351	0.001387	0.001604	0.001776	0.001828	0.001765	0.656	0.001449	0.001452	0.001522	0.001251	0.001624	0.001214	0.001206
0.657	0.0004	0.000202	0.000417	0.657	0.00143	0.001333	0.001407	0.657	0.000231	0.000267	0.000339	0.657	0.000438	0.000448	0.000644	0.657	0.001185	0.001226	0.001396	0.001557	0.001318	0.001409	0.001289	0.657	0.001558	0.001203	0.001257	0.001263	0.001242	0.000927	0.001046
0.659	0.000396	0.000463	0.000199	0.659	0.001347	0.001244	0.001295	0.659	0.000386	0.000433	0.000304	0.659	0.000305	0.000468	0.000384	0.659	0.001195	0.001387	0.001146	0.001143	0.001355	0.001489	0.001774	0.659	0.00111	0.001259	0.001166	0.001088	0.001415	0.001089	0.001038
0.661	0.000462	0.000424	0.000565	0.661	0.00132	0.001212	0.001397	0.661	0.000505	0.00042	0.000379	0.661	0.000482	0.000506	0.000435	0.661	0.001622	0.001302	0.001214	0.001191	0.00116	0.001211	0.001367	0.661	0.001182	0.001242	0.001399	0.001459	0.000905	0.001209	0.001173
0.662	0.000549	0.00039	0.000238	0.662	0.00112	0.00117	0.001201	0.662	0.000246	0.000345	0.000387	0.662	0.0003	0.00015	0.000498	0.662	0.001313	0.001347	0.001483	0.001392	0.001057	0.000903	0.001166	0.662	0.00141	0.001443	0.001101	0.001209	0.000921	0.00127	0.001274
0.664	0.000519	0.000488	0.000397	0.664	0.001295	0.001641	0.001228	0.664	0.000504	0.000364	0.000413	0.664	0.00024	0.000596	0.00025	0.664	0.001082	0.00179	0.001622	0.001999	0.001552	0.0015	0.001291	0.664	0.001198	0.001234	0.001304	0.001309	0.001658	0.000907	0.001109
0.666	0.000535	0.000467	0.000256	0.666	0.001362	0.001423	0.001285	0.666	2.2e-05	0.000476	0.000321	0.666	0.00031	0.000473	0.000575	0.666	0.001147	0.00109	0.001394	0.002038	0.001395	0.000849	0.001371	0.666	0.001294	0.001298	0.001539	0.001073	0.001123	0.001515	0.001005
0.668	0.000616	0.000209	0.000515	0.668	0.001175	0.001723	0.001266	0.668	0.000609	0.000379	0.000412	0.668	0.000342	0.000746	0.000443	0.668	0.001357	0.001644	0.001554	0.001109	0.001494	0.001764	0.002107	0.668	0.000614	0.001357	0.001676	0.001593	0.001618	0.001406	0.001546
0.669	0.000479	0.000226	0.000178	0.669	0.001512	0.001469	0.001507	0.669	0.000215	0.000276	0.000474	0.669	0.000368	0.00019	0.000511	0.669	0.001354	0.0011	0.002086	0.001265	0.001284	0.001447	0.001421	0.669	0.001098	0.001068	0.000804	0.001424	0.000994	0.001479	0.000376
0.671	0.000738	0.000334	0.000666	0.671	0.001272	0.001485	0.001323	0.671	0.000496	0.00029	0.00068	0.671	0.00028	0.000413	0.000311	0.671	0.001673	0.00216	0.001112	0.00161	0.001113	0.000667	0.000833	0.671	0.000864	0.001057	0.001037	0.001431	0.001142	0.000981	0.001066
0.673	0.000321	0.00037	0.000484	0.673	0.001384	0.001088	0.001344	0.673	0.000239	0.000322	0.000272	0.673	0.00027	5e-05	0.000453	0.673	0.001236	0.000922	0.001241	0.001764	0.000488	0.001363	0.001414	0.673	0.001252	0.000867	0.000418	0.00111	0.0013	0.000887	0.001372
0.675	0.000471	0.000412	0.000144	0.675	0.001128	0.001406	0.00112	0.675	0.000372	0.000289	0.000451	0.675	0.000685	0.000741	0.000725	0.675	0.001547	0.000582	0.001279	0.001698	0.002236	0.001076	0.001686	0.675	0.00159	0.001296	0.000959	0.001643	0.001424	0.001077	0.000949
0.676	0.000807	0.000582	0.00065	0.676	0.001064	0.001567	0.001648	0.676	0.000521	6.8e-05	0.000446	0.676	0.00035	0.000542	0.000467	0.676	0.001155	0.001602	0.001693	0.001122	0.001641	0.00095	0.001803	0.676	0.001475	0.001228	0.002068	0.001	0.001638	0.001581	0.001445
0.678	0.000527	0.000487	0.000773	0.678	0.001784	0.001602	0.001552	0.678	0.000575	0.000601	0.000406	0.678	0.000749	0.000654	0.000548	0.678	0.000914	0.002289	0.001619	0.001365	0.001151	0.00175	0.002026	0.678	0.001957	0.000833	0.001077	0.001211	0.002215	0.001163	0.001131
0.68	0.00037	0.000192	4.3e-05	0.68	0.001267	0.000936	0.001121	0.68	3.3e-05	3.9e-05	3.3e-05	0.68	7e-05	0.000347	8e-05	0.68	0.001294	0.001516	0.001589	0.001099	0.001423	0.001837	0.000837	0.68	0.001466	0.00142	0.000771	0.000856	0.001038	0.000462	0.000199
0.681	0.000508	0.00053	0.000194	0.681	0.001032	0.001445	0.000917	0.681	0.00057	0.000318	0.00031	0.681	0.000487	0.00053	0.00028	0.681	0.00113	0.002134	0.000642	0.000924	0.000734	0.001189	0.001193	0.681	0.00137	0.000966	0.001402	0.002025	0.001424	0.001064	0.00078
0.683	0.000468	0.000196	0.000332	0.683	0.001277	0.001835	0.001027	0.683	0.000441	0.000123	0.000169	0.683	0.00024	0.000967	0.0004	0.683	0.002247	0.002046	0.003021	0.001302	0.000865	0.0023	0.001442	0.683	0.000803	0.002107	0.001814	0.001818	0.001272	0.00099	0.001806
0.685	0.000614	0.000495	0.000329	0.685	8e-05	0.000978	0.000266	0.685	0.00066	0.000263	0.000533	0.685	0.00059	8e-05	0.0004	0.685	0.00057	0.000481	0.000871	0.000467	6.54e-05	0.001072	0.00067	0.685	0.001137	0.000852	0.000864	0.000281	0.000473	0.000277	9.07e-05
0.687	0.0004	0.0004	0.000281	0.687	0.000597	0.0012	0.000597	0.687	0.00031	0.00031	0.00031	0.687	0.0004	0.0004	0.0004	0.687	0.000594	0.000612	0.000552	0.000545	0.000551	0.000553	0.00055	0.687	0.000652	0.00065	0.000588	0.000586	0.000576	0.000578	0.000593

## Sheet: Figure 5
Figure 5b: U2OS-UBE21-eGFP
	10PE-LNP-NP1	30PE-LNP-NP1	49PE-LNP-NP1	10PE-DS-LNP-NP1			10PE-LNP-NP1			30PE-LNP-NP1			49PE-LNP-NP1			10PE-DS-LNP-NP1
Dose (nM)	MFI	MFI	MFI	MFI		Dose (nM)	eGFP fluorescence (%)			eGFP fluorescence (%)			eGFP fluorescence (%)			eGFP fluorescence (%)
0	30.4	30.4	30.4	30.4		0	99.1518	100.556	100.293	99.1518	100.556	100.293	99.1518	100.556	100.293	99.1518	100.556	100.293
4	723.31	875.55	752.08	746.41		4	83.9719	84.2351	84.4106	81.866	80.9886	81.6905	67.6513	66.1597	67.3004	92.9219	91.8689	91.0792
8	1221.77	1277.05	1294.74	1566.6		8	77.6543	78.9704	79.1459	76.7768	75.2852	73.7935	58.0871	55.5425	57.8239	88.0959	90.6405	89.3243
17	2227.97	2397.67	2453.62	2591.72		17	65.721	67.0371	68.0023	62.0357	57.8239	56.8587	37.8181	36.4141	37.0284	86.6042	86.8675	85.3758
25	3540.8	3760.61	3822.35	3622.89		25	56.6832	58.7891	56.9465	47.9965	45.8906	42.5563	30.1843	29.6578	26.9377	79.1459	83.0067	77.391
50	6563.08	6299.57	6100.21	5626.85		50	38.7833	41.3279	40.1872	32.6411	30.974	27.9029	24.6563	25.2705	25.2705	56.8587	51.945	53.4367
83	7890.08	7721.19	6787.16	9541.64		83	28.1661	29.3068	28.1661	24.3054	24.1299	24.4808	20.6201	21.7607	20.8833	32.9044	37.8181	31.4127
Figure 5c: HeLa-CD36-eGFP
	10PE-LNP-NP1	30PE-LNP-NP1	49PE-LNP-NP1	10PE-DS-LNP-NP1			10PE-LNP-NP1			30PE-LNP-NP1			49PE-LNP-NP1			10PE-DS-LNP-NP1
Dose (nM)	MFI	MFI	MFI	MFI		Dose (nM)	eGFP fluorescence (%)			eGFP fluorescence (%)			eGFP fluorescence (%)			eGFP fluorescence (%)
0	27.5333	27.5333	27.5333	27.5333		0	100.923	99.51	99.5672	100.923	99.51	99.5672	100.923	99.51	99.5672	100.923	99.51	99.5672
4	509.05	520.7	440.077	561		4	91.9875	88.4363	89.6964	85.267	85.267	83.3768	76.1981	79.7111	76.6181	89.1809	92.2548	91.472
8	858.013	1134.65	943.703	986.7		8	89.1809	87.4435	87.1953	70.2412	71.4249	68.6756	52.1415	49.8504	53.9171	89.6964	86.718	88.6845
17	1550.73	2079.58	1782.04	1990.76		17	83.6059	80.1502	83.1286	43.5499	48.323	43.9127	26.4813	26.8631	26.1949	81.2766	77.4963	79.0237
25	2704.51	2715.31	2242.85	2961.44		25	72.8378	68.6756	71.8259	34.5956	33.0682	34.2901	21.4408	21.7463	21.1545	69.2484	70.6231	71.4249
50	4752.93	4761.12	3340.21	5311.6		50	53.478	50.6905	51.2633	18.6915	17.0878	18.0233	13.4984	12.9256	13.1929	41.7552	43.5499	42.0989
83	6962.53	5755.51	4067.08	8359.72		83	41.7552	39.5787	39.5787	14.6821	16.2477	16.3813	10.7491	10.5963	9.75625	20.9063	20.5626	20.448

## Sheet: Figure 6b
	10PE-LNP-NP1			30PE-LNP-NP1			49PE-LNP-NP1			10PE-DS-LNP-NP1			10PE-LNP-NP1			30PE-LNP-NP1			49PE-LNP-NP1			10PE-DS-LNP-NP1
Time [s]	Lipid mixing (%)			Lipid mixing (%)			Lipid mixing (%)			Lipid mixing (%)			Lipid mixing (%)			Lipid mixing (%)			Lipid mixing (%)			Lipid mixing (%)
0	4.43	4.67	4.23	5.24	5.44	5.56	5.11	4.8	5.04	3.44	3.26	3.2	3.85	3.87	3.6	3.51	3.43	3.41	2.84	3.18	2.96	2.61	2.87	3.06
15	5.7	5.86	5.98	6.92	6.74	7	7.37	7.65	7.61	3.96	3.73	3.82	3.52	3.59	3.57	3.43	3.51	3.4	3.16	3.07	3.05	2.68	2.74	2.92
30	6.4	6.51	6.56	8	7.54	7.6	9.13	9.49	8.93	4.22	3.9	4.03	3.57	3.4	3.8	3.59	3.59	3.45	3.29	3.12	3.13	2.8	2.81	2.87
45	6.9	7.02	6.72	8.35	8.12	8.27	9.77	10.36	10.12	4.85	4.54	4.33	4	3.31	3.46	3.58	3.61	3.38	3.22	3.1	3.16	2.51	2.57	2.77
60	7.29	7.13	7.24	9.09	8.79	9.03	10.58	10.98	10.88	4.76	4.46	4.61	3.24	3.56	3.82	3.63	3.49	3.45	3.34	3.26	3.26	2.59	2.66	2.82
75	7.68	7.51	7.43	9.25	9.22	9.35	11.2	11.56	11.53	4.9	4.8	4.73	3.76	3.71	3.59	3.54	3.59	3.5	3.22	3.29	3.15	2.62	2.78	2.64
90	7.73	7.98	7.8	9.71	9.44	9.74	11.7	12.19	11.92	5	5.09	4.95	4	3.87	4.17	3.6	3.61	3.43	3.23	3.11	3.21	2.62	2.7	2.65
105	8.16	8	7.91	10.24	9.69	10.21	12.17	12.49	12.16	4.68	5	4.91	3.78	3.88	3.93	3.77	3.55	3.47	3.38	3.23	2.77	2.5	2.61	2.69
120	8.31	8.47	8.38	10.26	10.14	10.17	12.49	12.68	12.8	4.76	5.11	5.18	3.7	3.93	4.11	3.63	3.53	3.46	3.19	3.27	2.92	2.71	2.74	2.87
135	8.53	8.68	8.63	10.56	10.44	10.45	13.21	13.2	13.16	4.9	5.14	5.24	3.83	3.89	4.08	3.5	3.49	3.45	3.34	3.27	3.06	2.7	2.61	2.75
150	8.55	8.75	8.49	10.64	10.35	10.76	13.22	13.42	13.45	4.99	5.03	5.31	3.7	3.79	3.94	3.53	3.49	3.42	3.32	3.25	2.99	2.61	2.85	2.7
165	8.74	8.69	8.79	10.61	10.69	10.72	13.44	13.66	13.53	4.84	4.86	5.21	3.85	3.85	3.89	3.49	3.61	3.41	3.37	3.28	3.15	2.57	2.95	2.7
180	8.88	8.99	8.84	10.85	10.95	10.96	14.1	13.86	13.79	5.1	5.13	5.37	3.73	3.89	4.03	3.55	3.51	3.42	3.34	3.28	2.9	2.57	2.89	2.79
195	9.05	8.85	9.02	11.15	11.15	11.03	14.32	14.45	14.12	5.04	5.25	5.38	3.85	4.02	4.01	3.64	3.53	3.43	3.33	3.23	2.98	2.64	3.04	2.89
210	8.92	8.95	8.94	11.34	11.08	11.2	14.37	14.51	14.39	5.16	5.42	5.52	3.81	3.77	3.85	3.48	3.64	3.47	3.32	3.36	2.99	2.59	3.01	2.8
225	8.9	9.09	9.11	11.41	11.08	11.52	14.47	14.69	14.66	5.32	5.31	5.48	3.93	3.91	3.77	3.55	3.65	3.36	3.24	3.21	3	2.56	2.99	2.82
240	8.97	9.24	9.01	11.57	11.38	11.58	14.89	15.16	14.95	5.19	5.31	5.73	3.89	3.89	3.88	3.6	3.71	3.43	3.4	3.16	3.02	2.65	2.94	2.73
255	9.24	9.2	9.07	11.55	11.75	11.71	14.86	15.27	14.99	5.34	5.49	5.5	3.73	3.83	3.98	3.62	3.42	3.35	3.33	3.31	2.94	2.86	2.97	2.69
270	9.36	9.32	9.14	11.99	11.92	11.86	15.41	15.88	14.97	5.46	5.6	5.59	3.75	3.75	3.84	3.53	3.45	3.49	3.43	3.31	2.96	2.72	2.92	2.84
285	9.28	9.32	9.3	12.02	11.9	11.87	15.2	15.71	15.25	5.22	5.44	5.5	3.72	3.73	3.81	3.49	3.64	3.28	3.32	3.26	2.93	2.66	2.81	2.71
300	9.24	9.55	9.48	11.99	11.85	12.04	15.48	15.77	15.34	5.37	5.52	5.54	3.88	3.97	3.87	3.6	3.58	3.35	3.34	3.23	2.94	2.41	2.8	2.66
315	9.35	9.56	9.57	12.37	12.16	12.13	15.48	16.04	15.17	5.26	5.5	5.48	3.75	3.89	3.79	3.42	3.59	3.41	3.34	3.37	2.97	2.66	3.04	2.66
330	9.33	9.57	9.62	12.45	12.37	12.42	15.53	16.07	15.58	5.16	5.41	5.74	3.74	3.87	3.66	3.74	3.57	3.43	3.25	3.28	3.03	2.64	2.86	2.61
345	9.43	9.69	9.59	12.7	12.78	12.55	15.9	16.16	15.65	5.5	5.64	5.96	3.91	4.02	4.01	3.55	3.72	3.59	3.32	3.44	3.24	2.86	3.02	2.97
360	9.63	9.51	9.69	12.52	12.79	12.6	15.33	16.14	15.51	5.61	5.52	5.75	3.62	3.9	3.84	3.58	3.64	3.54	3.35	3.18	3.07	2.69	3.13	2.81
375	9.69	9.94	9.81	12.85	12.78	13.04	16.03	16.37	15.66	5.59	5.72	5.75	3.9	3.9	4.04	3.42	3.4	3.47	3.31	3.36	3.18	2.99	3.1	2.96
390	9.96	10.01	9.99	12.91	13.16	12.79	15.99	16.26	15.95	5.68	5.76	5.88	3.78	3.91	3.86	3.67	3.53	3.51	3.42	3.54	3.13	2.93	3.16	2.8
405	9.58	9.84	10.21	12.86	12.99	12.85	16.07	16.16	15.56	5.65	5.76	5.8	3.72	3.93	3.77	3.54	3.6	3.47	3.19	3.51	3.21	2.81	3.12	2.69
420	9.84	10.05	9.96	13.34	13.2	13.25	16.11	16.5	16	5.63	5.85	5.85	4.03	3.87	3.95	3.63	3.53	3.74	3.57	3.46	3.27	3.03	2.92	2.84
435	9.73	9.87	9.82	13.18	13.28	13.55	15.95	16.44	15.84	5.76	5.71	5.8	3.81	3.85	3.78	3.49	3.74	3.33	3.3	3.39	3.14	3.11	3.05	2.86
450	10.1	9.72	10.11	13.2	13.39	13.47	16.19	16.6	16.04	5.64	5.81	5.84	3.81	3.95	3.88	3.61	3.67	3.56	3.28	3.43	3.01	3.09	3.02	2.85
465	9.91	10.1	10.58	13.39	13.41	13.53	16.13	16.69	15.88	5.7	5.74	6.03	3.75	3.81	3.8	3.59	3.64	3.61	3.6	3.54	3.12	3.26	3.23	2.81
480	10.04	10.09	10.39	13.43	13.4	13.78	16.31	16.55	16.01	5.62	5.95	6.05	3.79	3.86	3.89	3.51	3.93	3.67	3.47	3.46	3.27	3.23	2.98	3.01
495	10.06	10.2	10.28	13.59	13.7	13.78	16.41	16.87	16.08	5.77	5.63	5.79	3.77	3.87	3.8	3.61	3.54	3.64	3.42	3.53	3.28	3.31	3	2.95
510	9.86	10.37	10.4	13.27	13.41	13.67	16.19	16.48	15.95	5.62	5.62	6.06	3.7	3.69	3.71	3.63	3.63	3.72	3.59	3.42	3.23	3.17	3.04	3.16
525	10.13	10.34	10.53	13.53	13.62	13.73	16.44	16.77	16.3	5.7	5.8	5.85	3.82	3.87	3.99	3.8	3.66	3.74	3.34	3.46	3.27	3	2.97	3.25
540	10.28	10.45	10.51	13.59	13.69	13.79	16.41	16.71	16.33	5.69	5.96	5.9	3.74	3.9	3.75	3.8	3.96	3.83	3.55	3.57	3.3	3.1	3.01	3.33
555	10.13	10.56	10.48	13.76	13.62	13.78	16.17	16.91	16.33	5.8	5.84	5.97	3.84	3.81	3.84	3.76	3.61	3.51	3.4	3.33	3.37	3.18	3.08	3.51
570	10.15	10.35	10.57	13.72	13.89	13.97	16.43	17.13	16.17	5.82	6.03	5.92	3.76	3.85	3.84	3.84	3.72	3.81	3.55	3.33	3.34	2.96	3.18	3.2
585	10.26	10.77	10.69	13.63	13.64	14.27	16.61	16.66	16.43	5.67	6.16	6.32	3.77	3.91	4	3.73	3.85	3.89	3.44	3.69	3.32	3.18	3.32	3.2
600	10.34	10.73	10.78	13.93	14.03	14.23	16.48	16.97	16.53	5.89	6.1	6.1	3.74	3.92	3.79	3.72	4.15	3.84	3.63	3.64	3.26	3.07	3.16	3.15
615	10.52	10.81	10.85	13.72	13.9	14.06	16.58	16.98	16.51	5.88	6.13	5.89	3.81	3.94	3.75	3.81	3.87	3.52	3.61	3.55	3.38	3.11	3.26	3.06
630	10.53	10.87	10.85	13.88	13.81	13.87	16.51	17.06	16.31	5.87	6.12	6.09	3.74	3.8	3.74	3.82	3.77	3.58	3.52	3.56	3.56	3.01	3.27	3.21
645	10.85	11.03	10.5	13.91	13.7	14.05	16.49	17.17	16.45	5.76	5.77	6.07	3.95	3.93	3.94	3.76	3.96	3.72	3.49	3.53	3.75	2.95	3.19	3.09
660	10.8	10.98	10.53	13.72	13.97	14	16.56	17.21	16.7	5.95	6.07	6.1	3.66	3.71	3.87	3.89	3.79	3.73	3.47	3.65	3.74	3.15	3.07	3.16
675	10.68	10.87	10.51	13.94	13.97	14.09	16.59	17.21	16.69	5.75	5.97	6.14	3.85	3.92	3.9	3.91	3.81	3.71	3.53	3.53	3.6	3.14	3.18	3.04
690	11	11.09	10.76	14.07	14	14.16	16.88	17.36	16.42	5.96	6.11	6.31	3.94	3.92	3.85	3.94	3.96	4.01	3.67	3.48	3.7	3.03	3.27	3.16
705	10.84	11.11	10.66	14.08	13.97	14.33	16.52	16.96	16.54	5.97	5.97	6.1	3.67	3.86	3.93	3.89	3.99	3.89	3.53	3.42	3.32	3.26	3.19	3.37
720	10.78	11.05	10.67	14.25	14.07	14.34	16.67	17.22	16.27	5.9	6.2	6.17	3.81	3.85	3.84	3.76	3.89	4.01	3.41	3.75	3.66	2.96	3.2	3.43
735	10.89	11.13	10.71	14.1	14.22	14.53	16.62	17.05	16.5	5.9	6.06	6.21	3.78	3.66	3.92	3.89	3.69	3.75	3.77	3.58	3.26	3.15	3.23	3.25
750	11	10.98	10.97	14.22	14.2	14.53	16.74	17.12	16.76	6.08	6.25	6.27	3.66	3.67	3.88	3.82	4.19	4.04	3.61	3.68	3.52	3.16	3.26	3.1
765	11.04	11.12	11.02	14.13	14.04	14.53	16.64	17.26	16.68	5.98	6.08	6.11	3.71	3.76	3.66	3.9	4.12	4.01	3.55	3.61	3.43	3.16	3.31	3.43
780	11.24	11.18	11.09	14.43	14.27	14.69	16.86	17.63	16.78	5.99	6.11	6.2	3.7	3.91	3.93	4.02	4.02	3.86	3.78	3.7	3.48	3.23	3.38	3.53
795	11.06	11.32	11.01	13.92	14.04	14.41	16.69	17.24	16.85	6.04	6.02	6.11	3.76	3.93	3.84	3.77	3.92	3.89	3.45	3.68	3.54	3.12	3.41	3.16
810	11.01	11.1	11.06	14.23	14.14	14.18	16.99	17.31	16.66	6.12	6.06	6.21	3.65	3.84	3.92	3.9	4.01	3.95	3.64	3.57	3.51	3.16	3.46	3.63
825	11.3	11.56	11.25	14.46	14.23	14.76	16.79	17.28	17.11	5.95	6.23	6.37	3.87	3.86	3.61	4.13	3.82	3.98	3.75	3.65	3.52	3.28	3.62	3.4
840	11.22	11.38	11.39	14.5	14.65	14.66	16.85	17.52	16.79	6.05	6.18	6.32	3.92	3.75	3.92	4.11	4.06	3.98	3.78	3.79	3.46	3.3	3.46	3.3
855	11.2	11.25	11.38	14.33	14.36	14.55	17.03	17.4	16.85	6.1	6.42	6.19	3.86	3.87	3.96	4.1	4.03	4.02	3.85	3.87	3.72	3.15	3.79	3.43
870	11.47	11.58	11.6	14.6	14.58	14.76	17.22	17.87	17.1	6.34	6.29	6.37	3.99	3.94	3.86	4.16	4.12	4.36	3.86	3.88	3.94	3.46	4.04	3.64
885	11.13	11.32	11.34	14.28	14.34	14.29	16.64	17.14	16.99	5.89	6.13	6.32	3.87	3.97	3.92	3.94	3.97	4.19	4.04	3.92	3.67	3.12	3.59	3.36
900	11.44	11.54	11.56	14.53	14.65	14.76	16.99	17.47	17.02	6.04	6.31	6.3	3.67	3.71	3.61	3.95	4.12	4.3	3.79	3.81	3.96	3.12	3.7	3.4
915	11.38	11.6	11.45	14.57	14.65	15.01	17.29	17.84	17.21	6.1	6.3	6.32	3.96	3.89	4.04	4.28	4.15	4.18	4.07	3.68	3.74	3.17	3.85	3.36
930	11.6	11.48	11.54	14.59	14.5	14.95	17.18	17.67	17.07	6.24	6.37	6.38	3.84	3.82	4.05	4.25	4.21	4.07	3.82	4.14	3.87	3.21	3.7	3.35
945	11.42	11.62	11.38	14.54	14.36	14.51	16.96	17.49	16.83	6.1	6.21	6.07	3.8	3.81	3.59	3.99	4	4.29	3.95	3.68	3.85	3.28	3.74	3.56
960	11.52	11.72	11.56	14.78	14.8	14.6	17.11	17.44	17.25	6.05	6.27	6.35	3.88	4.07	4.04	4.01	4.15	4.08	4.18	4.05	3.96	3.24	3.64	3.47
975	11.49	11.44	11.59	14.66	14.43	14.82	16.9	17.35	17.19	6.31	6.11	6.17	3.84	3.85	4.12	4.03	4.16	4	3.83	4.1	3.87	3.42	3.57	3.51
990	11.49	11.92	11.83	14.78	14.6	15.02	17.07	17.7	17.38	6.22	6.33	6.3	3.78	4	3.97	4.34	4.17	4.35	3.92	4.01	3.94	3.2	3.63	3.62
1005	11.61	11.75	11.81	14.5	14.51	14.74	17.33	17.86	17.3	6.19	6.4	6.25	4	3.8	3.7	4.25	4.28	4.54	4	4.17	4.2	3.35	3.52	3.44
1020	11.66	11.76	12.02	15.04	14.95	15.39	17.62	18.18	17.81	6.02	6.29	6.43	3.95	3.91	3.8	4.19	4.19	4.18	4.01	4.2	4.09	3.25	3.52	3.46
1035	11.78	11.42	11.61	14.78	14.65	14.79	17.19	17.73	17.32	6	6.17	6.28	3.74	4.17	3.81	4.36	3.98	4.49	3.82	3.97	3.93	3.36	3.59	3.67
1050	11.7	11.79	11.6	14.85	14.67	14.88	17.15	17.89	17.32	6.23	6.16	6.47	3.86	3.96	3.9	4.3	4.14	4.43	4.17	4.04	4.03	3.34	3.66	3.71
1065	11.67	11.76	11.68	14.87	14.67	14.96	17.16	17.64	17.14	6.23	6.25	6.41	3.88	3.89	3.82	4.22	4.5	4.29	3.99	3.94	4.33	3.3	3.63	3.91
1080	11.51	11.76	11.67	14.71	14.69	15.07	17.06	17.66	17.15	6.15	6.24	6.45	3.89	3.95	4.02	4.26	4.34	4.3	3.99	4.02	4.09	3.32	3.75	3.42
1095	11.85	11.88	12.13	15.08	15.07	15.19	17.29	17.99	17.21	6.38	6.49	6.57	4.01	3.75	3.96	4.27	4.38	4.25	4.04	4.01	4.12	3.41	3.75	3.71
1110	11.61	11.95	11.92	14.9	14.88	15.17	17.46	18.02	17.72	6.37	6.48	6.52	3.93	4.24	3.95	4.33	4.67	4.57	4.18	4.11	4.28	3.49	3.73	3.72
1125	11.86	11.9	11.86	14.83	14.72	15.2	17.25	18.02	17.4	6.14	6.22	6.4	3.84	3.93	3.93	4.46	4.45	4.71	4.2	4.09	4.3	3.6	4.05	3.95
1140	11.98	12.03	11.89	14.86	15.01	15.33	17.58	18.18	17.62	6.42	6.34	6.28	3.86	4.03	3.94	4.42	4.45	4.47	4.16	3.97	4.11	3.44	3.96	3.94
1155	11.97	11.98	11.97	14.99	15.02	15.13	17.24	18.02	17.56	6.23	6.52	6.5	3.84	3.95	3.83	4.29	4.38	4.42	4.11	4.26	4.41	3.52	3.75	3.86
1170	11.91	11.86	11.99	14.85	14.89	15.33	17.56	18.04	17.71	6.34	6.35	6.33	3.76	4.31	3.76	4.29	4.33	4.84	4.07	4.15	4.22	3.54	3.91	3.77
1185	11.91	11.88	11.88	14.94	15.13	15.25	17.48	18	17.38	6.41	6.52	6.71	3.69	3.89	3.9	4.29	4.59	4.46	4.35	4.33	4.29	3.51	3.93	4.14
1200	11.76	11.89	11.75	14.99	14.79	14.91	17.21	17.86	17.21	6.49	6.39	6.49	4.03	3.9	3.96	4.48	4.34	4.3	4.07	4.08	4.66	3.37	3.67	3.67
1215	11.89	12.15	12.2	15.08	14.94	15.19	17.51	17.66	17.47	6.62	6.42	6.32	4.19	3.95	3.86	4.26	4.43	4.39	4.28	4.16	4.15	3.56	3.81	3.97
1230	11.95	12.2	12.09	15.02	15.15	14.95	17.38	18.03	17.55	6.65	6.56	6.34	3.96	3.75	3.98	4.38	4.5	4.38	4.46	4.17	4.14	3.54	3.58	3.89
1245	11.91	11.96	11.98	14.89	14.89	15.27	17.45	18.47	17.67	6.56	6.63	6.69	4.17	3.96	3.96	4.39	4.33	4.55	4.26	4.34	4.27	3.45	3.82	3.89
1260	11.89	12.19	11.98	14.84	15.02	15	17.33	18.1	17.65	6.27	6.7	6.32	3.94	3.86	4.13	4.28	4.41	4.79	4.36	4.3	4.5	3.57	3.79	3.77
1275	11.89	11.94	12.1	14.97	15.07	14.94	17.22	17.84	17.42	6.34	6.35	6.11	3.93	4.01	3.8	4.39	4.53	4.74	4.17	4.36	4.18	3.67	3.7	4
1290	12.2	12.14	12.18	15.1	15.17	15.4	18.02	18.47	17.86	6.62	6.74	6.6	3.91	4.01	3.96	4.62	4.62	4.77	4.25	4.28	4.51	3.72	3.96	4.26
1305	12.17	12.3	12.24	15.16	15.14	15.42	17.66	18.05	17.47	6.47	6.61	6.54	3.86	3.9	4.07	4.55	4.72	4.74	4.2	4.07	4.31	3.66	3.96	4.13
1320	12.07	11.89	11.77	15.15	14.74	15.05	17.7	18.26	17.56	6.34	6.53	6.7	3.89	3.81	4.03	4.62	4.48	4.59	4.23	4.54	4.19	3.56	3.78	3.92
1335	12.05	12.07	12.07	15.04	14.92	15.23	17.34	18.08	17.54	6.54	6.84	6.61	3.9	3.78	3.99	4.62	4.44	4.51	4.5	4.2	4.39	3.76	3.91	4.08
1350	12.12	12.2	12.19	15.32	15.07	15.63	17.89	18.35	17.51	6.65	6.77	6.48	3.8	4.12	3.77	4.48	4.73	4.56	4.39	4.47	4.25	3.92	3.81	4.06
1365	11.92	12.09	11.77	15.12	15.29	15.31	17.43	17.97	17.43	6.43	6.36	6.57	3.81	3.77	3.75	4.9	4.64	4.6	4.28	4.4	4.65	3.79	3.74	4.12
1380	12.18	12.23	12.29	15.73	15.48	15.56	18	18.66	17.79	6.57	6.59	6.8	3.99	3.98	4.03	4.73	4.73	4.96	4.51	4.33	4.55	3.92	3.98	3.94
1395	11.95	12.24	12.17	15.3	15.1	15.37	17.61	18.23	17.49	6.55	6.56	6.6	3.99	3.84	4.05	4.59	4.52	4.82	4.14	4.42	4.37	3.77	3.69	3.99
1410	11.98	12.14	12.06	15.31	15	15.31	17.67	18.1	17.54	6.3	6.9	6.57	3.68	3.93	3.74	4.74	4.8	4.78	4.57	4.27	4.48	3.91	3.79	4.52
1425	12.19	12.18	12.1	15.51	15.42	15.49	17.83	18.33	17.69	6.5	6.64	6.81	3.78	3.93	4.11	4.92	4.85	5.07	4.25	4.35	4.6	3.89	4.26	4.21
1440	12.12	12.24	12.35	15.28	15.69	15.54	17.65	18.36	17.73	6.72	6.76	6.76	4.06	3.82	4.16	4.68	4.62	4.67	4.61	4.34	4.7	4	4.39	4.19
1455	12.12	12.04	12.07	15.19	15.16	15.34	17.34	18.1	17.64	6.35	6.44	6.51	3.92	4.07	4.06	4.69	4.67	4.74	4.25	4.43	4.68	4.13	4.12	4.01
1470	12.3	12.34	12.19	15.53	15.35	15.3	17.51	18.64	18.4	6.62	6.78	6.82	3.91	4.12	4	4.8	4.78	4.89	4.59	4.81	4.9	4.25	4.31	4.05
1485	12.26	12.35	12.15	15.33	15.27	15.48	17.96	18.42	17.75	6.75	6.69	6.74	3.84	3.93	4.01	4.83	4.85	4.84	4.68	4.84	4.63	4.07	4.12	4.21
1500	12.23	12.29	12.25	15.54	15.08	15.77	17.75	18.31	18.06	6.78	6.59	6.71	3.99	4.15	3.85	4.83	4.87	4.83	4.53	4.49	4.5	4	4.14	4.04
1515	12.26	12.29	12.39	15.68	15.29	15.63	17.88	18.82	18.12	6.94	6.64	6.66	4.23	4.12	4.43	4.92	5.07	5.04	4.36	4.46	4.73	4.08	4.34	4.24
1530	12.25	12.29	12.09	15.53	15.47	15.56	17.91	18.44	18.05	6.6	6.53	6.48	3.89	3.93	4.07	4.85	4.82	4.78	4.34	4.26	4.84	4.13	4.27	3.97
1545	12.36	12.38	12.25	15.34	15.33	15.44	17.81	18.55	18.06	6.92	6.65	6.9	4.1	4.13	4.29	4.88	4.87	4.87	4.88	4.45	4.7	4.1	4.33	4.1
1560	12.41	12.22	12.29	15.69	15.69	15.7	17.98	18.72	18.03	6.93	6.91	6.83	4.02	4.06	3.81	5.14	4.79	5.07	4.62	4.58	4.67	4.08	4.15	4.26
1575	12.29	12.42	12.42	15.72	15.7	15.76	18.12	18.86	18.14	6.88	6.84	6.82	4.07	4.1	4.26	5.13	5.18	4.89	4.55	4.51	4.6	4.16	4.13	4.39
1590	12.08	12.16	11.88	15.08	15.23	15.53	17.81	18.25	17.76	6.76	6.57	6.86	4.09	3.95	3.83	4.93	4.95	4.69	4.66	4.62	4.66	3.99	4.2	4.4
1605	12.47	12.64	12.4	15.26	15.34	15.82	17.94	18.65	17.93	7.02	6.99	6.65	4.14	4.06	4.31	4.91	4.91	4.99	4.56	4.62	4.87	4.32	4.18	4.63
1620	12.5	12.74	12.14	15.81	15.45	15.87	18.11	18.56	18.32	6.82	6.86	6.94	3.92	4.01	4.04	4.88	5.01	5.12	4.68	5.08	4.66	4.25	4.23	4.25
1635	12.21	12.54	12.48	15.53	15.87	15.69	18.03	18.73	18.24	7.04	7.06	7.01	3.78	4.01	4.06	5.26	4.95	4.97	4.5	4.43	4.96	4.16	4.23	4.54
1650.1	12.37	12.55	12.38	15.62	15.31	15.7	18.29	18.74	18.34	6.93	7.05	6.81	4.08	3.93	4.02	5.1	4.76	5.24	4.71	4.69	4.75	4.4	4.49	4.64
1665	12.4	12.56	12.48	15.66	15.89	15.94	18.25	18.74	18.17	7.14	7.1	7.19	4.01	4.09	4.16	5.35	5.1	5.25	4.83	4.95	4.69	4.27	4.53	4.62
1680	12.63	12.76	12.34	15.73	15.8	15.84	18.07	18.78	18.15	7.03	6.97	6.84	3.88	3.97	4.16	5.02	4.93	5.12	4.95	4.92	4.65	4.23	4.51	4.46
1695	12.72	12.71	12.54	15.8	15.82	16.16	18.28	18.69	18.37	7.18	7.21	7.31	4.15	3.83	4.18	5.02	5.02	5.03	4.9	4.83	4.71	4.48	4.53	4.4
1710	12.46	12.62	12.51	15.48	15.48	15.78	18.05	18.97	18.08	7.08	6.92	7.38	3.94	4.02	4.34	4.96	4.89	5.15	4.67	4.78	5.01	4.21	4.53	4.45
1725	12.7	12.58	12.58	15.8	15.65	15.84	18.38	18.89	18.11	7.14	7.1	7.43	4.2	3.93	4.21	5.19	5.12	5.5	4.78	4.8	4.81	4.39	5.05	4.46
1740	12.9	12.67	12.64	15.95	15.61	15.97	18.36	18.95	18.29	7.08	6.82	7.18	4.1	4.05	3.97	5.37	5.3	5.34	4.92	5.01	5.16	4.35	4.67	4.65
1755.1	12.48	12.83	12.45	15.8	15.67	16.1	18.21	18.87	18.21	6.98	7	7.27	4.26	4.12	4.29	5.18	5.19	5.15	4.68	4.89	4.72	4.34	4.63	4.32
	12.55	12.54	12.57	15.99	15.69	15.96	18.34	18.61	18.15	7.06	7.11	7.22	4.06	4.16	4.51	4.98	5.24	5.47	4.61	4.63	5.01	4.48	4.67	4.71
	12.75	12.83	12.41	15.94	15.92	16.07	18.48	19	18.51	7.33	7.16	7.5	4.2	4.13	4.21	5.26	5.07	5.29	4.98	4.97	4.87	4.21	4.82	4.77

## Sheet: Figure 6d+e
Figure 5d: 10PE-LNP-NP1			Figure 5e: 49PE-LNP-NP1
Q-range	+ LUVs	Before mixing	Q-range	+ LUVs	Before mixing
q (Å-1)	Intensity (cm-1)	Intensity (cm-1)	q (Å-1)	Intensity (cm-1)	Intensity (cm-1)
0.0129	0.0115	0.0533	0.0129	0.00695	0.0563
0.0146	0.00809	0.0383	0.0146	0.00761	0.0379
0.0164	0.00495	0.0268	0.0164	0.00562	0.0245
0.0181	0.004094	0.0192	0.0181	0.004524	0.0173
0.0198	0.002845	0.0138	0.0198	0.003665	0.013
0.0215	0.002224	0.00984	0.0215	0.002704	0.0109
0.0233	0.001048	0.00767	0.0233	0.002058	0.00937
0.025	0.0013	0.00551	0.025	0.00197	0.00806
0.0267	0.000726	0.00476	0.0267	0.001656	0.008
0.0284	0.00131	0.00399	0.0284	0.00183	0.00775
0.0301	0.001011	0.00329	0.0301	0.001611	0.00717
0.0319	0.000905	0.00304	0.0319	0.001655	0.00707
0.0336	0.000982	0.0026	0.0336	0.001682	0.00725
0.0353	0.000979	0.0022	0.0353	0.001579	0.00687
0.037	0.000958	0.00217	0.037	0.001718	0.00701
0.0388	0.001046	0.00188	0.0388	0.001806	0.00708
0.0405	0.000987	0.00151	0.0405	0.001477	0.00747
0.0422	0.000987	0.00147	0.0422	0.001607	0.00752
0.0439	0.001086	0.00138	0.0439	0.001476	0.00788
0.0457	0.00089	0.00135	0.0457	0.00156	0.0081
0.0474	0.001226	0.00127	0.0474	0.001506	0.00844
0.0491	0.001118	0.00141	0.0491	0.001498	0.00884
0.0508	0.001146	0.00131	0.0508	0.001646	0.00935
0.0525	0.00128	0.00121	0.0525	0.00155	0.00965
0.0543	0.001275	0.00134	0.0543	0.001725	0.0103
0.056	0.001299	0.00137	0.056	0.001799	0.0109
0.0577	0.001617	0.00142	0.0577	0.001677	0.0112
0.0594	0.001753	0.00141	0.0594	0.001783	0.0115
0.0612	0.001827	0.00146	0.0612	0.001757	0.0112
0.0629	0.002186	0.00145	0.0629	0.001896	0.0107
0.0646	0.002213	0.00143	0.0646	0.001683	0.01
0.0663	0.002529	0.00138	0.0663	0.001879	0.00878
0.068	0.002556	0.0015	0.068	0.001916	0.0075
0.0698	0.00261	0.00137	0.0698	0.00186	0.00618
0.0715	0.002867	0.0014	0.0715	0.001907	0.00524
0.0732	0.00295	0.0014	0.0732	0.00195	0.00431
0.0749	0.003067	0.00144	0.0749	0.002077	0.00371
0.0767	0.00283	0.00108	0.0767	0.00209	0.00314
0.0784	0.00278	0.0014	0.0784	0.00211	0.00293
0.0801	0.0027	0.00118	0.0801	0.00217	0.00263
0.0818	0.00248	0.00112	0.0818	0.00213	0.00249
0.0836	0.00244	0.00115	0.0836	0.00214	0.00216
0.0853	0.00249	0.00132	0.0853	0.00231	0.00229
0.087	0.00256	0.00151	0.087	0.0025	0.00219
0.0887	0.00247	0.00163	0.0887	0.00298	0.00205
0.0904	0.0026	0.00185	0.0904	0.00327	0.00207
0.0922	0.00285	0.0023	0.0922	0.00377	0.00193
0.0939	0.00332	0.00289	0.0939	0.00455	0.00202
0.0956	0.00374	0.00371	0.0956	0.00555	0.00204
0.0973	0.00433	0.00495	0.0973	0.00745	0.00201
0.0991	0.0052	0.00635	0.0991	0.01023	0.00211
0.101	0.00518	0.00787	0.101	0.0149	0.00233
0.103	0.00533	0.00853	0.103	0.01984	0.00217
0.104	0.00558	0.00824	0.104	0.02335	0.00205
0.106	0.00567	0.00703	0.106	0.02244	0.00191
0.108	0.00591	0.00548	0.108	0.01735	0.00194
0.109	0.00602	0.0041	0.109	0.01156	0.0017
0.111	0.00557	0.00295	0.111	0.00708	0.00174
0.113	0.0051	0.00226	0.113	0.00455	0.00163
0.115	0.004105	0.00177	0.115	0.003265	0.00164
0.116	0.0033	0.00133	0.116	0.00258	0.00143
0.118	0.00272	0.00117	0.118	0.00218	0.00148
0.12	0.00237	0.00104	0.12	0.00196	0.00144
0.121	0.00195	0.000902	0.121	0.0018	0.00144
0.123	0.0017	0.000753	0.123	0.00159	0.00127
0.125	0.001561	0.000769	0.125	0.001551	0.0012
0.127	0.0015	0.000726	0.127	0.00139	0.00113
0.128	0.001192	0.000653	0.128	0.001272	0.00106
0.13	0.001249	0.000561	0.13	0.001449	0.00104
0.132	0.001229	0.000598	0.132	0.001229	0.000989
0.134	0.001062	0.000554	0.134	0.001162	0.000851
0.135	0.001106	0.000388	0.135	0.001126	0.00091
0.137	0.000991	0.000459	0.137	0.001251	0.00081
0.139	0.000775	0.000439	0.139	0.001095	0.000817
0.14	0.00089	0.000393	0.14	0.00112	0.000741
0.142	0.000812	0.000356	0.142	0.001052	0.000694
0.144	0.000835	0.000331	0.144	0.000995	0.00065
0.146	0.000768	0.000434	0.146	0.001018	0.00077
0.147	0.000722	0.000311	0.147	0.001002	0.000611
0.149	0.000667	0.000441	0.149	0.000957	0.000712
0.151	0.000663	0.000459	0.151	0.000953	0.00069
0.152	0.000661	0.000338	0.152	0.000971	0.000615
0.154	0.000618	0.000301	0.154	0.000838	0.00057
0.156	0.000658	0.000383	0.156	0.000898	0.000623
0.158	0.000657	0.000332	0.158	0.000927	0.00056
0.159	0.000581	0.000296	0.159	0.000961	0.000499
0.161	0.000547	0.000323	0.161	0.000977	0.000506
0.163	0.000615	0.000251	0.163	0.000885	0.000483
0.165	0.000525	0.000304	0.165	0.000855	0.000467
0.166	0.000464	0.000335	0.166	0.000881	0.000489
0.168	0.000581	0.000299	0.168	0.000841	0.0005
0.17	0.000537	0.000297	0.17	0.000897	0.000495
0.171	0.000477	0.00025	0.171	0.000867	0.000429
0.173	0.000435	0.000282	0.173	0.000776	0.000514
0.175	0.000475	0.000269	0.175	0.000942	0.000379
0.177	0.000399	0.000269	0.177	0.000806	0.000413
0.178	0.0004	0.000311	0.178	0.000824	0.000475
0.18	0.000374	0.000252	0.18	0.000889	0.000437
0.182	0.00041	0.000312	0.182	0.000973	0.000452
0.183	0.000411	0.000319	0.183	0.000816	0.000432
0.185	0.000298	0.000188	0.185	0.000809	0.000378
0.187	0.000347	0.000269	0.187	0.000739	0.00044
0.189	0.000302	0.000241	0.189	0.000748	0.000388
0.19	0.00032	0.000178	0.19	0.000721	0.00034
0.192	0.000346	0.000289	0.192	0.000633	0.000403
0.194	0.000298	0.00029	0.194	0.00072	0.00041
0.196	0.000366	0.000325	0.196	0.00078	0.000354
0.197	0.000361	0.00028	0.197	0.000728	0.000393
0.199	0.000296	0.000295	0.199	0.000695	0.000331
0.201	0.000316	0.000257	0.201	0.000698	0.000353
0.202	0.000338	0.000283	0.202	0.000712	0.000337
0.204	0.000265	0.000376	0.204	0.000683	0.000437
0.206	0.000287	0.000317	0.206	0.000795	0.000382
0.208	0.000317	0.000299	0.208	0.000773	0.000329
0.209	0.00031	0.000251	0.209	0.000785	0.000339
0.211	0.000334	0.000301	0.211	0.000788	0.000326
0.213	0.000317	0.000261	0.213	0.000695	0.000241
0.215	0.000191	0.00029	0.215	0.000653	0.000356
0.216	0.000258	0.000261	0.216	0.000553	0.000377
0.218	0.000274	0.000262	0.218	0.000522	0.000339
0.22	0.000243	0.000273	0.22	0.000492	0.000365
0.221	0.000322	0.000216	0.221	0.000506	0.00031
0.223	0.000282	0.000215	0.223	0.000491	0.000301
0.225	0.000256	0.000256	0.225	0.000432	0.000273
0.227	0.000261	0.000257	0.227	0.00042	0.000269
0.228	0.00028	0.000226	0.228	0.000442	0.000257
0.23	0.000249	0.000245	0.23	0.000493	0.000307
0.232	0.000245	0.000263	0.232	0.0004	0.000236
0.233	0.00031	0.000217	0.233	0.000469	0.000292
0.235	0.000277	0.000238	0.235	0.000436	0.000297
0.237	0.000263	0.000228	0.237	0.00043	0.00028
0.239	0.000251	0.000162	0.239	0.00047	0.00022
0.24	0.000265	0.000193	0.24	0.00046	0.000191
0.242	0.000217	0.000216	0.242	0.000433	0.000281
0.244	0.000178	0.000239	0.244	0.000364	0.000361
0.246	0.00022	0.00019	0.246	0.000454	0.000223
0.247	0.000249	0.000185	0.247	0.00042	0.000254
0.249	0.000324	0.000227	0.249	0.000458	0.000286
0.251	0.000268	0.000212	0.251	0.000515	0.000215
0.252	0.00024	0.000233	0.252	0.000427	0.000232
0.254	0.000252	0.000266	0.254	0.000457	0.000251
0.256	0.000316	0.000207	0.256	0.000374	0.000256
0.258	0.000237	0.000232	0.258	0.000454	0.000232
0.259	0.000236	0.000248	0.259	0.000424	0.000242
0.261	0.000227	0.000203	0.261	0.00042	0.000141
0.263	0.000226	0.00017	0.263	0.000433	0.000163
0.264	0.000175	0.000161	0.264	0.000311	0.000151
0.266	0.000192	0.0002	0.266	0.000374	0.000258
0.268	0.000137	0.000201	0.268	0.000364	0.00026
0.27	0.000202	0.000228	0.27	0.000385	0.000263
0.271	0.000277	0.000178	0.271	0.000437	0.000271
0.273	0.000228	0.000184	0.273	0.000419	0.000206
0.275	0.000199	0.00021	0.275	0.000441	0.000229
0.277	0.000228	0.000201	0.277	0.000376	0.0002
0.278	0.000232	0.000193	0.278	0.000483	0.000183
0.28	0.000209	0.000219	0.28	0.000433	0.000181
0.282	0.000185	0.000176	0.282	0.000396	0.000144
0.283	0.000152	0.0002	0.283	0.000403	0.000192
0.285	0.000262	0.000176	0.285	0.000466	0.000187
0.287	0.000187	0.00025	0.287	0.000378	0.000251
0.289	0.000196	0.000142	0.289	0.000369	0.000174
0.29	0.000306	0.000182	0.29	0.000403	0.000162
0.292	0.00015	0.000246	0.292	0.000364	0.000207
0.294	0.000159	0.000188	0.294	0.000389	0.000204
0.295	0.000184	0.00022	0.295	0.000373	0.000148
0.297	0.00018	0.000158	0.297	0.000427	0.000153
0.299	0.000206	0.000205	0.299	0.000431	0.000195
0.301	0.000247	0.000194	0.301	0.000428	0.000194
0.302	0.000192	0.000196	0.302	0.000367	0.000223
0.304	0.000265	0.000233	0.304	0.000462	0.00016
0.306	0.000179	0.000192	0.306	0.000412	0.000159
0.308	0.000165	0.000199	0.308	0.000382	0.000182
0.309	0.000172	0.000187	0.309	0.000451	0.00013
0.311	0.000196	0.00018	0.311	0.000403	0.00015
0.313	0.000185	0.000197	0.313	0.000436	0.00018
0.314	0.000188	0.000165	0.314	0.000414	0.000112
0.316	0.000224	0.000193	0.316	0.0004	0.000151
0.318	0.000158	0.000223	0.318	0.000396	0.000154
0.32	0.000165	0.000213	0.32	0.000414	0.000199
0.321	0.000254	0.000194	0.321	0.000421	0.000109
0.323	0.000157	0.000227	0.323	0.000388	0.000179
0.325	0.000158	0.000202	0.325	0.000366	0.000125
0.326	0.000214	0.000182	0.326	0.000396	0.000145
0.328	0.000187	0.000149	0.328	0.000407	0.00012
0.33	0.000206	0.000146	0.33	0.000437	0.000152
0.332	0.00014	0.000188	0.332	0.000417	0.00012
0.333	0.000175	0.000166	0.333	0.000468	0.000159
0.335	0.000163	0.000169	0.335	0.000422	0.000194
0.337	0.000231	0.00017	0.337	0.000429	0.000151
0.339	0.00016	0.000208	0.339	0.00041	0.00018
0.34	0.000173	0.000157	0.34	0.000394	0.000118
0.342	0.000204	0.000182	0.342	0.000429	0.000143
0.344	0.00016	0.000204	0.344	0.00037	0.00018
0.345	0.000157	0.000197	0.345	0.000443	0.00018
0.347	0.000212	0.000227	0.347	0.000386	0.000145
0.349	0.000241	0.000163	0.349	0.000408	0.000174
0.351	0.000228	0.000168	0.351	0.000439	0.000151
0.352	0.00021	0.000219	0.352	0.000351	0.000157
0.354	0.000209	0.000206	0.354	0.000435	0.000127
0.356	0.000225	0.000184	0.356	0.000427	0.000139
0.358	0.000216	0.000198	0.358	0.000418	0.000155
0.359	0.000115	0.000187	0.359	0.000347	0.000154
0.361	0.000214	0.000207	0.361	0.00039	0.000177
0.363	0.000115	0.000194	0.363	0.000364	0.000159
0.364	0.000173	0.000141	0.364	0.000385	0.000113
0.366	0.000215	0.000174	0.366	0.000411	0.000184
0.368	0.000132	0.000165	0.368	0.00038	0.000138
0.37	0.000203	0.000165	0.37	0.00038	0.000137
0.371	0.000166	0.00021	0.371	0.000365	0.000137
0.373	0.000167	0.000207	0.373	0.000378	0.000184
0.375	0.000192	0.000212	0.375	0.00034	0.000138
0.376	0.000182	0.00025	0.376	0.00037	0.000166
0.378	0.000165	0.000153	0.378	0.000406	0.000116
0.38	0.000177	0.000172	0.38	0.000374	0.000103
0.382	0.000216	0.000145	0.382	0.000401	0.000118
0.383	0.000183	0.000173	0.383	0.000463	0.000159
0.385	0.000172	0.000173	0.385	0.000362	0.000133
0.387	8.74e-05	0.00015	0.387	0.000339	0.000112
0.389	0.000176	0.000178	0.389	0.00039	0.000148
0.39	0.00016	0.000121	0.39	0.000376	0.000114
0.392	0.000154	0.000164	0.392	0.000371	0.00017
0.394	0.000153	0.000157	0.394	0.000373	0.000137
0.395	0.000112	0.000209	0.395	0.000354	0.000149
0.397	0.000182	0.000193	0.397	0.000376	0.000139
0.399	0.000165	0.000154	0.399	0.000324	0.000131
0.401	0.000118	0.000199	0.401	0.000375	0.000168
0.402	0.000216	0.000203	0.402	0.000375	0.000168
0.404	0.000157	0.000155	0.404	0.000354	0.000115
0.406	0.000124	0.000137	0.406	0.000317	0.000127
0.407	0.000195	0.000176	0.407	0.000385	0.00012
0.409	0.000175	0.00016	0.409	0.000355	0.000131
0.411	0.000166	0.000165	0.411	0.000324	0.000142
0.413	0.0002	0.00018	0.413	0.000399	0.00014
0.414	0.000158	0.000132	0.414	0.000364	0.000111
0.416	0.000213	0.000144	0.416	0.000374	0.00015
0.418	0.000153	0.00018	0.418	0.000408	0.000141
0.42	0.000166	0.000162	0.42	0.000375	0.000164
0.421	0.000202	0.000163	0.421	0.000396	7.05e-05
0.423	0.000197	0.00015	0.423	0.000385	0.000133
0.425	0.000178	0.00014	0.425	0.000357	0.000137
0.426	0.000154	0.000153	0.426	0.00038	0.000169
0.428	0.000207	0.000206	0.428	0.000387	0.000156
0.43	0.000204	0.000149	0.43	0.000354	0.000158
0.432	0.000184	0.000171	0.432	0.000368	0.000147
0.433	0.00021	0.000226	0.433	0.000389	0.000213
0.435	0.000156	0.000143	0.435	0.000386	0.00016
0.437	0.000197	0.000175	0.437	0.000373	0.000163
0.438	0.000134	0.000154	0.438	0.000373	9.97e-05
0.44	0.000177	0.000176	0.44	0.000455	0.00013
0.442	0.000137	0.000185	0.442	0.000363	0.000165
0.444	0.000197	0.000159	0.444	0.000385	0.000121
0.445	0.000153	0.00016	0.445	0.000382	0.000158
0.447	0.00014	0.00018	0.447	0.000356	0.000145
0.449	0.00016	0.000143	0.449	0.000386	0.000119
0.451	0.000231	0.000154	0.451	0.000459	0.000112
0.452	0.00017	0.000137	0.452	0.00042	0.000123
0.454	0.000125	0.000136	0.454	0.000316	0.000103
0.456	0.000133	0.000156	0.456	0.000439	0.000106
0.457	0.000115	0.000119	0.457	0.000365	0.00013
0.459	0.00016	0.000157	0.459	0.000423	0.000158
0.461	0.000142	0.000186	0.461	0.000298	0.000202
0.463	0.000181	0.000201	0.463	0.000428	0.000165
0.464	0.000251	0.000171	0.464	0.000398	0.00015
0.466	0.000177	0.000202	0.466	0.000432	0.000128
0.468	0.000108	0.000181	0.468	0.000377	0.000109
0.47	0.000243	0.000133	0.47	0.000451	0.000108
0.471	0.000195	0.000181	0.471	0.000347	0.00011
0.473	0.000183	0.000168	0.473	0.000395	0.000119
0.475	0.000218	0.000123	0.475	0.00043	8.63e-05
0.476	0.000161	0.000173	0.476	0.000398	0.000113
0.478	0.000168	0.000178	0.478	0.000434	0.000141
0.48	0.000134	0.000145	0.48	0.000351	5.6e-05
0.482	0.000165	0.000168	0.482	0.000374	8.85e-05
0.483	0.000132	0.000165	0.483	0.000324	0.000116
0.485	0.000113	0.000161	0.485	0.00038	0.000118
0.487	0.000207	0.000126	0.487	0.000442	0.000121
0.488	0.000161	9.06e-05	0.488	0.00042	8.9e-05
0.49	0.000126	0.000143	0.49	0.000395	0.000123
0.492	0.000133	0.000178	0.492	0.000367	0.000194
0.494	0.000143	0.000185	0.494	0.000374	0.000151
0.495	0.000131	0.00015	0.495	0.000358	0.000153
0.497	6.76e-05	0.000131	0.497	0.000357	0.000146
0.499	0.000122	0.000166	0.499	0.00035	0.000158
0.501	9.84e-05	0.000137	0.501	0.000331	0.000129
0.502	0.000181	0.000214	0.502	0.000386	0.000195
0.504	0.000118	0.00016	0.504	0.000348	0.00017
0.506	0.000149	0.000146	0.506	0.000402	9.43e-05
0.507	0.00013	0.000152	0.507	0.000328	0.000143
0.509	0.000129	0.000178	0.509	0.000424	0.000113
0.511	7.64e-05	0.000136	0.511	0.000296	0.00011
0.513	0.000118	0.00014	0.513	0.00036	0.000123
0.514	0.000106	0.000135	0.514	0.000403	0.000117
0.516	0.0001	0.000114	0.516	0.000381	0.000111
0.518	0.000126	0.000194	0.518	0.000353	0.000198
0.519	0.000186	0.000173	0.519	0.000393	0.000142
0.521	0.000142	0.000173	0.521	0.000366	0.000112
0.523	0.000181	0.000169	0.523	0.000411	0.000129
0.525	0.00015	0.000206	0.525	0.000363	0.000133
0.526	0.000187	0.000152	0.526	0.000414	0.000137
0.528	0.000138	0.000137	0.528	0.000365	8.63e-05
0.53	0.00018	0.000141	0.53	0.000387	0.000109
0.532	0.000135	0.000184	0.532	0.000327	0.000138
0.533	0.000122	9.04e-05	0.533	0.000401	4.2e-05
0.535	0.000137	0.000151	0.535	0.000391	8.26e-05
0.537	0.000171	0.00016	0.537	0.000369	0.000133
0.538	0.000123	0.000127	0.538	0.000418	0.000128
0.54	0.000107	0.000185	0.54	0.000372	0.000125
0.542	0.000119	0.00014	0.542	0.000346	9.31e-05
0.544	0.00013	0.000199	0.544	0.000376	0.000176
0.545	8.93e-05	0.000161	0.545	0.000361	0.000184
0.547	0.000174	0.000152	0.547	0.00039	6.45e-05
0.549	9.66e-05	0.000164	0.549	0.000305	0.000139
0.55	0.000139	0.000142	0.55	0.0003	0.000124
0.552	0.000154	0.000126	0.552	0.000395	8.28e-05
0.554	0.000152	0.00018	0.554	0.000322	0.000145
0.556	0.000127	0.000148	0.556	0.000384	0.000104
0.557	0.000176	0.000134	0.557	0.000381	0.000167
0.559	0.000116	0.000151	0.559	0.000333	0.000105
0.561	0.000109	0.000173	0.561	0.000342	4.94e-05
0.563	9.6e-05	0.000103	0.563	0.000324	8.92e-05
0.564	7.03e-05	0.000122	0.564	0.000367	0.000131
0.566	0.000109	0.000184	0.566	0.000397	0.000105
0.568	0.000148	0.000144	0.568	0.00033	0.000133
0.569	0.000235	0.000182	0.569	0.000379	0.000129
0.571	9.55e-05	0.000127	0.571	0.000375	4.96e-05
0.573	0.000172	0.000173	0.573	0.000338	0.000103
0.575	5.68e-05	0.000169	0.575	0.000358	0.000136
0.576	2.76e-05	0.000173	0.576	0.000343	8.81e-05
0.578	5.8e-05	9.56e-05	0.578	0.00034	9.14e-05
0.58	0.000121	8e-05	0.58	0.000374	4.54e-05
0.581	4.8e-05	0.000154	0.581	0.000352	0.000128
0.583	6.68e-05	0.00014	0.583	0.000361	0.000104
0.585	0.000135	8.91e-05	0.585	0.00026	6.25e-05
0.587	6.07e-05	0.000118	0.587	0.000309	9.63e-05
0.588	6.32e-05	0.000136	0.588	0.000252	0.000132
0.59	0.000121	0.000168	0.59	0.000319	0.000114
0.592	0.000166	0.000159	0.592	0.000449	7.89e-05
0.594	0.00012	0.000144	0.594	0.000316	0.000104
0.595	0.000149	0.000127	0.595	0.000386	0.000105
0.597	9.78e-05	0.000133	0.597	0.000356	0.000157
0.599	5.91e-05	0.000121	0.599	0.000469	0.000128
0.6	0.000147	0.000131	0.6	0.000412	0.000106
0.602	0.000135	0.000137	0.602	0.000385	-3.74e-05
0.604	7.96e-05	0.000165	0.604	0.000415	6.98e-05
0.606	0.000116	0.000168	0.606	0.000299	0.000132
0.607	0.000134	0.00015	0.607	0.000405	0.000152
0.609	0.00011	0.000106	0.609	0.000369	0.000111
0.611	0.00011	0.000172	0.611	0.000327	9.51e-05
0.613	9.58e-05	0.000108	0.613	0.000333	7.89e-05
0.614	3.88e-05	0.000195	0.614	0.000385	0.00013
0.616	0.000121	0.000102	0.616	0.000337	-5.37e-05
0.618	0.000162	0.000126	0.618	0.000379	2.21e-05
0.619	0.000125	0.000233	0.619	0.000343	0.000188
0.621	9.89e-05	1.35e-05	0.621	0.000391	3.02e-05
0.623	7.75e-05	0.000136	0.623	0.00031	8.57e-05
0.625	0.000191	0.000123	0.625	0.000372	0.000148
0.626	0.000133	-4.2e-06	0.626	0.000394	3.64e-05
0.628	0.000202	0.00026	0.628	0.000479	0.000246
0.63	0.000112	0.000107	0.63	0.000364	2.97e-05
0.631	1.24e-05	5.91e-05	0.631	0.000266	8.38e-05
0.633	6.39e-05	0.000265	0.633	0.000356	0.000107
0.635	0.000127	0.000211	0.635	0.000369	0.000137
0.637	0.000127	0.000156	0.637	0.00027	5.48e-05
0.638	0.00016	0.000168	0.638	0.000341	0.000116
0.64	6.99e-05	0.000105	0.64	0.000237	0.000138
0.642	6e-06	2.73e-05	0.642	0.000315	5.47e-05
0.644	0.000167	0.00016	0.644	0.000444	0.000112
0.645	0.000204	4.14e-05	0.645	0.000371	0.00014
0.647	0.000197	0.000102	0.647	0.000366	0.000217
0.649	9.62e-05	0.000117	0.649	0.000215	0.000202
0.65	0.00016	0.000315	0.65	0.000336	0.000166
0.652	0.00019	-0.00013	0.652	0.000319	3.66e-05
0.654	0.000213	0.000158	0.654	0.000377	0.000198
0.656	0.000113	0.000219	0.656	0.000389	0.000282
0.657	0.000148	0	0.657	0.00047	-0.000119
0.659	0.000183	-4.09e-06	0.659	0.000265	3.55e-05
0.661	2.34e-05	6.15e-05	0.661	0.000338	0.000155
0.662	0.000111	0.000149	0.662	0.000168	-0.000104
0.664	0.000222	0.000119	0.664	0.000328	0.000154
0.666	4.7e-05	0.000135	0.666	0.000308	-0.000328
0.668	0.000101	0.000216	0.668	0.000336	0.000259
0.669	0	7.92e-05	0.669	4.8e-05	-0.000135
0.671	0.000108	0.000338	0.671	0.000361	0.000146
0.673	0.000251	-7.92e-05	0.673	0.000324	-0.000111
0.675	0	7.13e-05	0.675	0.00042	2.18e-05
0.676	0.0001	0.000407	0.676	0.00015	0.000171
0.678	-0.00016	0.000127	0.678	-0.00027	0.000225
0.68	0.000344	-2.97e-05	0.68	0.000119	-0.000317
0.681	0	0.000108	0.681	0.000346	0.00022
0.683	0.00025	6.8e-05	0.683	0.000794	9.07e-05
0.685	0.000349	0.000214	0.685	0.000158	0.00031
0.687	0	0	0.687	0	-3.97e-05

## Sheet: Supp Figure 5
	NP6, 10 kDa			NP1, 10 kDa			NP1, 1 Mda
10PE-LNP	95	97	93	55	60	48	93	91	94
30PE-LNP	92	91	95	53	58	46	97	89	85
49PE-LNP	93	94	91	62	55	49	89	93	87
10PE-DS-LNP	89	81	92	41	42	49	88	84	90
	All values are encapsulation efficiency (%)

## Sheet: Supp Figure 9
Figure 9a: 49PE-LNP-noRNA			Figure 9b: 49PE-LNP-noRNA					Figure 9a: 49PE-LNP-noRNA
Empty			Empty		Filled			Empty
Lattice spacing (nm)	Particle Size (nm)		Lattice spacing (nm)	Particle Size (nm)	Lattice spacing (nm)	Particle Size (nm)		Lattice spacing (nm)	Particle Size (nm)
4.72667	170		4.43	220	5.79	115		6.01	89
4.79333	150		4.48	164	5.92	89		6.01	114
4.61	254		4.57	250	6.02	103		5.86	108
4.81667	246		4.59	350	6.03	127		5.94	144
4.646	209		4.61	165	6.06	120		5.83	113
4.92	205		4.63	250	6.06	97		6.06	110
4.81333	156		4.63	408	6.08	118		6.14	115
4.65	448		4.67	145	6.11	105		6.14	128
4.49	153		4.7	278	6.11	93		5.97	160
4.655	224		4.71	320	6.11	85		5.93	124
4.55	168		4.72	185	6.13	119		5.76	177
4.82	532		4.75	415	6.13	93		6.03	175
4.945	189		4.75	206	6.16	106		5.94	110
4.92667	267		4.77	257	6.16	160		6.14	159
4.82667	310		4.78	245	6.19	200		6.22	135
4.69333	499		4.78	200	6.21	85		6.11	112
4.795	357		4.79	248	6.21	99		5.83	140
5.01667	167		4.8	187	6.22	160		6.05	95
4.88	152		4.81	150	6.22	84		6.05	95
4.69	142		4.81	174	6.25	143		6.3	135
4.745	134		4.82	189	6.3	211		5.95	127
4.70667	373		4.83	215	6.3	87		6.03	109
4.87	370		4.84	240	6.36	105		6.03	92
4.91	204		4.84	165	6.39	135		5.87	131
4.88	283		4.84	374	6.42	100		5.96	145
4.63	155		4.85	256	6.44	114		6.3	140
4.75333	335		4.85	334	6.6	107		5.78	123
4.835	174		4.88	170				6.11	117
4.78667	282		4.88	135				6.11	131
4.70667	290		4.88	215				5.86	138
4.75333	258		4.88	133				6.05	138
4.7725	232		4.88	335				5.87	127
4.79333	207		4.88	225				5.95	170
4.78	210		4.88	262				6.2	132
4.79667	343		4.9	226				6.03	99
4.85333	287		4.9	220				6.05	93
4.59333	140		4.92	200				6.16	170
4.86667	200		4.94	170				6.13	112
4.63667	404		4.95	192				6.25	107
4.81	192		4.95	310				6.25	108
4.84333	194		4.95	212				6.14	99
4.78333	215		4.96	225				6.25	96
4.72	316		4.97	190				6.14	98
4.745	271		4.97	236				6.11	137
4.94	425		4.98	175				6.05	121
4.66	201		4.98	190				6.13	99
4.83333	420		4.98	140				6.05	105
4.66	266		5.1	160				6.22	127
4.93	180		5.17	110				6.05	130
4.90333	262		5.22	190				6.22	125
4.89667	250							5.97	109
4.72667	154							6.22	106
4.79	312							6	116
4.86667	394							6.05	107
4.71667	180							6.11	101
4.78	245							6.03	121
4.77	170							6.02	88
4.88	175							5.86	130
5.01	290							5.98	149
4.65333	323							6.1	112
4.59333	405							5.97	120
4.76	212							6.21	78
4.95	232							6.22	101
								6.22	107
								6.26	116
								6.26	86
								6.18	137
								6.12	103
								6.11	89
								5.97	102
								6.05	126
								5.97	77
								6.14	130
								6.12	98
								6.11	87
								5.86	108
								5.94	112
								6.14	106
								5.94	110
								6.03	117
								6.12	113

[truncated: 6 more sheets: Supp Figure 10, Supp Figure 12, Supp Figure 14, Supp Figure 15, Supp Figure 17, Supp Figure 18]
